# Supplementary material for: Natural Transmission of Helicobacter saguini Causes Multigenerational Inflammatory Bowel Disease in C57/129 IL-10−/− Mice
Source: mSphere. 2020 Mar 25;5(2):e00011-20. doi: 10.1128/mSphere.00011-20 (PMC7096620; doi:10.1128/mSphere.00011-20)
Supplement: TABLE S3 [file mSphere.00011-20-st003.xlsx]

## Sheet: all_vars_KAAS_out_B2G_kegg_meta
Comparison	Samples	Contig	Pos	Ref	Var	Score	Var_cov	Var_frac	Type	Ref_nt	Var_nt	Ref_nt_pos_change	Ref_aa_pos_change	Frameshift	Gene_ID	Locus_tag	Gene_name	Function	Upstream_feature	Downstream_feature	snpEff_type	snpEff_impact	KO	A	B	C	E	#GO	GO Names list	InterPro IDs
F0vF4	2:PE1,SE1	209.378.con.0001	954385	G	A	5616.16	118	0.97	Nonsyn	gat	Aat	802G>A	Asp268Asn		fig|209.378.peg.889			3-isopropylmalate dehydratase large subunit (EC 4.2.1.33)	hypothetical protein	TsaC protein (YrdC domain) required for threonylcarbamoyladenosine t(6)A37 modification in tRNA	missense_variant	MODERATE	K01703	Metabolism	Amino acid metabolism	00290 Valine, leucine and isoleucine biosynthesis [PATH:ko00290]	leuC, IPMI-L; 3-isopropylmalate/(R)-2-methylmalate dehydratase large subunit [EC:4.2.1.33 4.2.1.35]	6	P:isoleucine biosynthetic process; P:valine biosynthetic process; P:leucine biosynthetic process; F:4 iron, 4 sulfur cluster binding; F:3-isopropylmalate dehydratase activity; C:3-isopropylmalate dehydratase complex	IPR001030 (PRINTS); G3DSA:3.30.499.20 (GENE3D); IPR015931 (G3DSA:3.30.499.GENE3D); IPR011826 (TIGRFAM); IPR006251 (TIGRFAM); IPR001030 (PFAM); PTHR43822 (PANTHER); IPR018136 (PROSITE_PATTERNS); IPR018136 (PROSITE_PATTERNS); IPR011826 (HAMAP); IPR036008 (SUPERFAMILY)
F2vF4	2:PE1,SE1	209.379.con.0001	469261	C	T	5577.44	116	0.97	Nonsyn	gat	Aat	802G>A	Asp268Asn		fig|209.379.peg.467			3-isopropylmalate dehydratase large subunit (EC 4.2.1.33)	TsaC protein (YrdC domain) required for threonylcarbamoyladenosine t(6)A37 modification in tRNA	hypothetical protein	missense_variant	MODERATE	K01703	Metabolism	Amino acid metabolism	00290 Valine, leucine and isoleucine biosynthesis [PATH:ko00290]	leuC, IPMI-L; 3-isopropylmalate/(R)-2-methylmalate dehydratase large subunit [EC:4.2.1.33 4.2.1.35]	6	P:isoleucine biosynthetic process; P:valine biosynthetic process; P:leucine biosynthetic process; F:4 iron, 4 sulfur cluster binding; F:3-isopropylmalate dehydratase activity; C:3-isopropylmalate dehydratase complex	IPR001030 (PRINTS); G3DSA:3.30.499.20 (GENE3D); IPR015931 (G3DSA:3.30.499.GENE3D); IPR011826 (TIGRFAM); IPR006251 (TIGRFAM); IPR001030 (PFAM); PTHR43822 (PANTHER); IPR018136 (PROSITE_PATTERNS); IPR018136 (PROSITE_PATTERNS); IPR011826 (HAMAP); IPR036008 (SUPERFAMILY)
F3vF4	2:PE1,SE1	209.380.con.0002	417816	C	T	5577.44	116	0.97	Nonsyn	gat	Aat	802G>A	Asp268Asn		fig|209.380.peg.1736			3-isopropylmalate dehydratase large subunit (EC 4.2.1.33)	TsaC protein (YrdC domain) required for threonylcarbamoyladenosine t(6)A37 modification in tRNA	hypothetical protein	missense_variant	MODERATE	K01703	Metabolism	Amino acid metabolism	00290 Valine, leucine and isoleucine biosynthesis [PATH:ko00290]	leuC, IPMI-L; 3-isopropylmalate/(R)-2-methylmalate dehydratase large subunit [EC:4.2.1.33 4.2.1.35]	6	P:isoleucine biosynthetic process; P:valine biosynthetic process; P:leucine biosynthetic process; F:4 iron, 4 sulfur cluster binding; F:3-isopropylmalate dehydratase activity; C:3-isopropylmalate dehydratase complex	IPR001030 (PRINTS); G3DSA:3.30.499.20 (GENE3D); IPR015931 (G3DSA:3.30.499.GENE3D); IPR011826 (TIGRFAM); IPR006251 (TIGRFAM); IPR001030 (PFAM); PTHR43822 (PANTHER); IPR018136 (PROSITE_PATTERNS); IPR018136 (PROSITE_PATTERNS); IPR011826 (HAMAP); IPR036008 (SUPERFAMILY)
F0vF3	2:PE1,SE1	209.378.con.0001	1538472	G	A	3118.04	64.5	0.95	Nonsyn	gat	Aat	1621G>A	Asp541Asn		fig|209.378.peg.1449			Arginine decarboxylase (EC 4.1.1.19)	Cell division-associated, ATP-dependent zinc metalloprotease FtsH	hypothetical protein	missense_variant	MODERATE	K01585	Metabolism	Amino acid metabolism	00330 Arginine and proline metabolism [PATH:ko00330]	speA; arginine decarboxylase [EC:4.1.1.19]	4	P:arginine catabolic process; F:arginine decarboxylase activity; P:proline metabolic process; P:spermidine biosynthetic process	IPR000183 (PRINTS); IPR002985 (PRINTS); IPR029066 (G3DSA:3.20.20.GENE3D); IPR040634 (PFAM); IPR022644 (PFAM); IPR009006 (G3DSA:2.40.37.GENE3D); IPR002985 (TIGRFAM); G3DSA:1.20.58.930 (GENE3D); IPR041128 (PFAM); IPR002985 (PIRSF); PTHR43295:SF1 (PANTHER); IPR002985 (PANTHER); IPR009006 (SUPERFAMILY); IPR029066 (SUPERFAMILY)
F2vF3	2:PE1,SE1	209.379.con.0002	136627	C	T	3115.9	63	0.9	Nonsyn	gat	Aat	1621G>A	Asp541Asn		fig|209.379.peg.2532			Arginine decarboxylase (EC 4.1.1.19)	hypothetical protein	Cell division-associated, ATP-dependent zinc metalloprotease FtsH	missense_variant	MODERATE	K01585	Metabolism	Amino acid metabolism	00330 Arginine and proline metabolism [PATH:ko00330]	speA; arginine decarboxylase [EC:4.1.1.19]	4	P:arginine catabolic process; F:arginine decarboxylase activity; P:proline metabolic process; P:spermidine biosynthetic process	IPR000183 (PRINTS); IPR002985 (PRINTS); IPR029066 (G3DSA:3.20.20.GENE3D); IPR040634 (PFAM); IPR022644 (PFAM); IPR009006 (G3DSA:2.40.37.GENE3D); IPR002985 (TIGRFAM); G3DSA:1.20.58.930 (GENE3D); IPR041128 (PFAM); IPR002985 (PIRSF); PTHR43295:SF1 (PANTHER); IPR002985 (PANTHER); IPR009006 (SUPERFAMILY); IPR029066 (SUPERFAMILY)
F3vF4	2:PE1,SE1	209.380.con.0001	1212015	T	C	4647.06	90	0.83	Nonsyn	aat	Gat	1621A>G	Asn541Asp		fig|209.380.peg.1173			Arginine decarboxylase (EC 4.1.1.19)	hypothetical protein	Cell division-associated, ATP-dependent zinc metalloprotease FtsH	missense_variant	MODERATE	K01585	Metabolism	Amino acid metabolism	00330 Arginine and proline metabolism [PATH:ko00330]	speA; arginine decarboxylase [EC:4.1.1.19]	4	P:arginine catabolic process; F:arginine decarboxylase activity; P:proline metabolic process; P:spermidine biosynthetic process	IPR000183 (PRINTS); IPR002985 (PRINTS); IPR002985 (TIGRFAM); IPR029066 (G3DSA:3.20.20.GENE3D); IPR040634 (PFAM); G3DSA:1.20.58.930 (GENE3D); IPR002985 (PIRSF); IPR022644 (PFAM); IPR009006 (G3DSA:2.40.37.GENE3D); IPR041128 (PFAM); PTHR43295:SF1 (PANTHER); IPR002985 (PANTHER); IPR009006 (SUPERFAMILY); IPR029066 (SUPERFAMILY)
F0vF4	1:PE1	209.378.con.0001	1367000	CGGGGGGGGGGGT	CGGGGGGGGGT	2903.34	109	0.9	Deletion	acgggggggggggta	aCGGGGGGGGGTa	237_238delGG	Gly79fs	yes	fig|209.378.peg.1300			Asparagine synthetase [glutamine-hydrolyzing] (EC 6.3.5.4)	Pyruvate:ferredoxin oxidoreductase, beta subunit (EC 1.2.7.1)	1,4-dihydroxy-6-naphtoate synthase	frameshift_variant	HIGH	K01953	Metabolism	Amino acid metabolism	00250 Alanine, aspartate and glutamate metabolism [PATH:ko00250]	asnB, ASNS; asparagine synthase (glutamine-hydrolysing) [EC:6.3.5.4]	4	P:asparagine biosynthetic process; P:aspartate metabolic process; F:asparagine synthase (glutamine-hydrolyzing) activity; P:alanine metabolic process	IPR001962 (PFAM); IPR006426 (PIRSF); IPR029055 (G3DSA:3.60.20.GENE3D); IPR017932 (PFAM); IPR029055 (G3DSA:3.60.20.GENE3D); IPR006426 (TIGRFAM); PTHR43284 (PANTHER); IPR017932 (PROSITE_PROFILES); SSF52402 (SUPERFAMILY); IPR029055 (SUPERFAMILY); IPR029055 (SUPERFAMILY)
F2vF4	1:PE1	209.379.con.0001	56772	ACCCCCCCCCCCG	ACCCCCCCCCG	3071.6	109	0.9	Deletion	acgggggggggggta	aCGGGGGGGGGTa	228_229delGG	Thr76fs	yes	fig|209.379.peg.53			Asparagine synthetase [glutamine-hydrolyzing] (EC 6.3.5.4)	1,4-dihydroxy-6-naphtoate synthase	Pyruvate:ferredoxin oxidoreductase, beta subunit (EC 1.2.7.1)	frameshift_variant	HIGH	K01953	Metabolism	Amino acid metabolism	00250 Alanine, aspartate and glutamate metabolism [PATH:ko00250]	asnB, ASNS; asparagine synthase (glutamine-hydrolysing) [EC:6.3.5.4]	4	P:asparagine biosynthetic process; P:aspartate metabolic process; F:asparagine synthase (glutamine-hydrolyzing) activity; P:alanine metabolic process	IPR001962 (PFAM); IPR006426 (PIRSF); IPR029055 (G3DSA:3.60.20.GENE3D); IPR017932 (PFAM); IPR029055 (G3DSA:3.60.20.GENE3D); IPR006426 (TIGRFAM); PTHR43284 (PANTHER); IPR017932 (PROSITE_PROFILES); IPR029055 (SUPERFAMILY); SSF52402 (SUPERFAMILY); IPR029055 (SUPERFAMILY)
F0vF4	1:PE1	209.378.con.0001	2410568	CGGGGGGGGGGGGT	CGGGGGGGGGGT	2907.17	125	0.82	Deletion	tacggggggggggggtaa	taCGGGGGGGGGGTaa	611_612delGG	Gly204fs	yes	fig|209.378.peg.2260			Aspartate racemase (EC 5.1.1.13)	Phosphoserine phosphatase (EC 3.1.3.3)	hypothetical protein	frameshift_variant	HIGH	K01779	Metabolism	Amino acid metabolism	00250 Alanine, aspartate and glutamate metabolism [PATH:ko00250]	racD; aspartate racemase [EC:5.1.1.13]	2	F:racemase activity, acting on amino acids and derivatives; P:cellular amino acid metabolic process	G3DSA:3.40.50.1860 (GENE3D); IPR004380 (TIGRFAM); IPR015942 (PFAM); G3DSA:3.40.50.1860 (GENE3D); PTHR21198 (PANTHER); IPR001920 (SUPERFAMILY); IPR001920 (SUPERFAMILY)
F0vF3	1:PE1	209.378.con.0001	516623	C	T	4585.02	156	0.91	Synon	ctg	ctA	546G>A	Leu182Leu		fig|209.378.peg.501			16S rRNA (cytidine(1402)-2'-O)-methyltransferase (EC 2.1.1.198)	hypothetical protein	DNA repair protein RecN	synonymous_variant	LOW	K07056					1	F:methyltransferase activity	IPR008189 (TIGRFAM); IPR000878 (PFAM); IPR014776 (G3DSA:3.30.950.GENE3D); IPR008189 (PIRSF); IPR014777 (G3DSA:3.40.1010.GENE3D); PTHR46111:SF1 (PANTHER); IPR008189 (PANTHER); IPR018063 (PROSITE_PATTERNS); IPR035996 (SUPERFAMILY)
F2vF3	2:PE1,SE1	209.379.con.0001	906999	G	A	4564.31	94	0.73	Synon	ctg	ctA	546G>A	Leu182Leu		fig|209.379.peg.857			16S rRNA (cytidine(1402)-2'-O)-methyltransferase (EC 2.1.1.198)	DNA repair protein RecN	hypothetical protein	synonymous_variant	LOW	K07056					1	F:methyltransferase activity	IPR008189 (TIGRFAM); IPR000878 (PFAM); IPR014776 (G3DSA:3.30.950.GENE3D); IPR008189 (PIRSF); IPR014777 (G3DSA:3.40.1010.GENE3D); PTHR46111:SF1 (PANTHER); IPR008189 (PANTHER); IPR018063 (PROSITE_PATTERNS); IPR035996 (SUPERFAMILY)
F3vF4	2:PE1,SE1	209.380.con.0002	855539	A	G	6516.87	132	0.93	Synon	cta	ctG	546A>G	Leu182Leu		fig|209.380.peg.2127			16S rRNA (cytidine(1402)-2'-O)-methyltransferase (EC 2.1.1.198)	DNA repair protein RecN	hypothetical protein	synonymous_variant	LOW	K07056					1	F:methyltransferase activity	IPR008189 (TIGRFAM); IPR000878 (PFAM); IPR014776 (G3DSA:3.30.950.GENE3D); IPR008189 (PIRSF); IPR014777 (G3DSA:3.40.1010.GENE3D); PTHR46111:SF1 (PANTHER); IPR008189 (PANTHER); IPR018063 (PROSITE_PATTERNS); IPR035996 (SUPERFAMILY)
F0vF4	2:PE1,SE1	209.378.con.0001	953631	G	A	7767.31	147.5	0.98	Synon	ttg	ttA	48G>A	Leu16Leu		fig|209.378.peg.889			3-isopropylmalate dehydratase large subunit (EC 4.2.1.33)	hypothetical protein	TsaC protein (YrdC domain) required for threonylcarbamoyladenosine t(6)A37 modification in tRNA	synonymous_variant	LOW	K01703	Metabolism	Overview	01210 2-Oxocarboxylic acid metabolism [PATH:ko01210]	leuC, IPMI-L; 3-isopropylmalate/(R)-2-methylmalate dehydratase large subunit [EC:4.2.1.33 4.2.1.35]	6	P:isoleucine biosynthetic process; P:valine biosynthetic process; P:leucine biosynthetic process; F:4 iron, 4 sulfur cluster binding; F:3-isopropylmalate dehydratase activity; C:3-isopropylmalate dehydratase complex	IPR001030 (PRINTS); G3DSA:3.30.499.20 (GENE3D); IPR015931 (G3DSA:3.30.499.GENE3D); IPR011826 (TIGRFAM); IPR006251 (TIGRFAM); IPR001030 (PFAM); PTHR43822 (PANTHER); IPR018136 (PROSITE_PATTERNS); IPR018136 (PROSITE_PATTERNS); IPR011826 (HAMAP); IPR036008 (SUPERFAMILY)
F0vF4	2:PE1,SE1	209.378.con.0001	953631	G	A	7767.31	147.5	0.98	Synon	ttg	ttA	48G>A	Leu16Leu		fig|209.378.peg.889			3-isopropylmalate dehydratase large subunit (EC 4.2.1.33)	hypothetical protein	TsaC protein (YrdC domain) required for threonylcarbamoyladenosine t(6)A37 modification in tRNA	synonymous_variant	LOW	K01703	Metabolism	Overview	01230 Biosynthesis of amino acids [PATH:ko01230]	leuC, IPMI-L; 3-isopropylmalate/(R)-2-methylmalate dehydratase large subunit [EC:4.2.1.33 4.2.1.35]	6	P:isoleucine biosynthetic process; P:valine biosynthetic process; P:leucine biosynthetic process; F:4 iron, 4 sulfur cluster binding; F:3-isopropylmalate dehydratase activity; C:3-isopropylmalate dehydratase complex	IPR001030 (PRINTS); G3DSA:3.30.499.20 (GENE3D); IPR015931 (G3DSA:3.30.499.GENE3D); IPR011826 (TIGRFAM); IPR006251 (TIGRFAM); IPR001030 (PFAM); PTHR43822 (PANTHER); IPR018136 (PROSITE_PATTERNS); IPR018136 (PROSITE_PATTERNS); IPR011826 (HAMAP); IPR036008 (SUPERFAMILY)
F0vF4	2:PE1,SE1	209.378.con.0001	953631	G	A	7767.31	147.5	0.98	Synon	ttg	ttA	48G>A	Leu16Leu		fig|209.378.peg.889			3-isopropylmalate dehydratase large subunit (EC 4.2.1.33)	hypothetical protein	TsaC protein (YrdC domain) required for threonylcarbamoyladenosine t(6)A37 modification in tRNA	synonymous_variant	LOW	K01703	Metabolism	Carbohydrate metabolism	00660 C5-Branched dibasic acid metabolism [PATH:ko00660]	leuC, IPMI-L; 3-isopropylmalate/(R)-2-methylmalate dehydratase large subunit [EC:4.2.1.33 4.2.1.35]	6	P:isoleucine biosynthetic process; P:valine biosynthetic process; P:leucine biosynthetic process; F:4 iron, 4 sulfur cluster binding; F:3-isopropylmalate dehydratase activity; C:3-isopropylmalate dehydratase complex	IPR001030 (PRINTS); G3DSA:3.30.499.20 (GENE3D); IPR015931 (G3DSA:3.30.499.GENE3D); IPR011826 (TIGRFAM); IPR006251 (TIGRFAM); IPR001030 (PFAM); PTHR43822 (PANTHER); IPR018136 (PROSITE_PATTERNS); IPR018136 (PROSITE_PATTERNS); IPR011826 (HAMAP); IPR036008 (SUPERFAMILY)
F0vF4	2:PE1,SE1	209.378.con.0001	953631	G	A	7767.31	147.5	0.98	Synon	ttg	ttA	48G>A	Leu16Leu		fig|209.378.peg.889			3-isopropylmalate dehydratase large subunit (EC 4.2.1.33)	hypothetical protein	TsaC protein (YrdC domain) required for threonylcarbamoyladenosine t(6)A37 modification in tRNA	synonymous_variant	LOW	K01703	Metabolism	Amino acid metabolism	00290 Valine, leucine and isoleucine biosynthesis [PATH:ko00290]	leuC, IPMI-L; 3-isopropylmalate/(R)-2-methylmalate dehydratase large subunit [EC:4.2.1.33 4.2.1.35]	6	P:isoleucine biosynthetic process; P:valine biosynthetic process; P:leucine biosynthetic process; F:4 iron, 4 sulfur cluster binding; F:3-isopropylmalate dehydratase activity; C:3-isopropylmalate dehydratase complex	IPR001030 (PRINTS); G3DSA:3.30.499.20 (GENE3D); IPR015931 (G3DSA:3.30.499.GENE3D); IPR011826 (TIGRFAM); IPR006251 (TIGRFAM); IPR001030 (PFAM); PTHR43822 (PANTHER); IPR018136 (PROSITE_PATTERNS); IPR018136 (PROSITE_PATTERNS); IPR011826 (HAMAP); IPR036008 (SUPERFAMILY)
F0vF4	2:PE1,SE1	209.378.con.0001	953631	G	A	7767.31	147.5	0.98	Synon	ttg	ttA	48G>A	Leu16Leu		fig|209.378.peg.889			3-isopropylmalate dehydratase large subunit (EC 4.2.1.33)	hypothetical protein	TsaC protein (YrdC domain) required for threonylcarbamoyladenosine t(6)A37 modification in tRNA	synonymous_variant	LOW	K01703	Metabolism	Biosynthesis of other secondary metabolites	00966 Glucosinolate biosynthesis [PATH:ko00966]	leuC, IPMI-L; 3-isopropylmalate/(R)-2-methylmalate dehydratase large subunit [EC:4.2.1.33 4.2.1.35]	6	P:isoleucine biosynthetic process; P:valine biosynthetic process; P:leucine biosynthetic process; F:4 iron, 4 sulfur cluster binding; F:3-isopropylmalate dehydratase activity; C:3-isopropylmalate dehydratase complex	IPR001030 (PRINTS); G3DSA:3.30.499.20 (GENE3D); IPR015931 (G3DSA:3.30.499.GENE3D); IPR011826 (TIGRFAM); IPR006251 (TIGRFAM); IPR001030 (PFAM); PTHR43822 (PANTHER); IPR018136 (PROSITE_PATTERNS); IPR018136 (PROSITE_PATTERNS); IPR011826 (HAMAP); IPR036008 (SUPERFAMILY)
F2vF4	1:PE1	209.379.con.0001	1769669	ACCCCCCCCCCCCG	ACCCCCCCCCCG	3099.15	122	0.81	Deletion	tacggggggggggggtaa	taCGGGGGGGGGGTaa	601_602delGG	Gly201fs	yes	fig|209.379.peg.1718			Aspartate racemase (EC 5.1.1.13)	hypothetical protein	Phosphoserine phosphatase (EC 3.1.3.3)	frameshift_variant	HIGH	K01779	Metabolism	Amino acid metabolism	00250 Alanine, aspartate and glutamate metabolism [PATH:ko00250]	racD; aspartate racemase [EC:5.1.1.13]	2	F:racemase activity, acting on amino acids and derivatives; P:cellular amino acid metabolic process	G3DSA:3.40.50.1860 (GENE3D); IPR004380 (TIGRFAM); IPR015942 (PFAM); G3DSA:3.40.50.1860 (GENE3D); PTHR21198 (PANTHER); IPR001920 (SUPERFAMILY); IPR001920 (SUPERFAMILY)
F0vF3	2:PE1,SE1	209.378.con.0001	934903	C	T	5590.21	125	0.97	Nonsyn	gaa	Aaa	736G>A	Glu246Lys		fig|209.378.peg.871			Cysteine synthase (EC 2.5.1.47)	tRNA-Pro-GGG	Aconitate hydratase 2 (EC 4.2.1.3)	missense_variant	MODERATE	K01738	Metabolism	Amino acid metabolism	00270 Cysteine and methionine metabolism [PATH:ko00270]	cysK; cysteine synthase A [EC:2.5.1.47]	3	C:cysteine synthase complex; F:cysteine synthase activity; P:cysteine biosynthetic process from serine	IPR005856 (TIGRFAM); IPR001926 (PFAM); IPR005859 (TIGRFAM); G3DSA:3.40.50.1100 (GENE3D); G3DSA:3.40.50.1100 (GENE3D); PTHR10314 (PANTHER); IPR036052 (SUPERFAMILY)
F2vF3	2:PE1,SE1	209.379.con.0001	488741	G	A	5579.54	126	0.97	Nonsyn	gaa	Aaa	736G>A	Glu246Lys		fig|209.379.peg.486			Cysteine synthase (EC 2.5.1.47)	Aconitate hydratase 2 (EC 4.2.1.3)	tRNA-Pro-GGG	missense_variant	MODERATE	K01738	Metabolism	Amino acid metabolism	00270 Cysteine and methionine metabolism [PATH:ko00270]	cysK; cysteine synthase A [EC:2.5.1.47]	3	C:cysteine synthase complex; F:cysteine synthase activity; P:cysteine biosynthetic process from serine	IPR005856 (TIGRFAM); IPR001926 (PFAM); IPR005859 (TIGRFAM); G3DSA:3.40.50.1100 (GENE3D); G3DSA:3.40.50.1100 (GENE3D); PTHR10314 (PANTHER); IPR036052 (SUPERFAMILY)
F3vF4	2:PE1,SE1	209.380.con.0002	437296	A	G	6976.69	136	0.87	Nonsyn	aaa	Gaa	736A>G	Lys246Glu		fig|209.380.peg.1755			Cysteine synthase (EC 2.5.1.47)	Aconitate hydratase 2 (EC 4.2.1.3)	tRNA-Pro-GGG	missense_variant	MODERATE	K01738	Metabolism	Amino acid metabolism	00270 Cysteine and methionine metabolism [PATH:ko00270]	cysK; cysteine synthase A [EC:2.5.1.47]	3	C:cysteine synthase complex; F:cysteine synthase activity; P:cysteine biosynthetic process from serine	IPR001926 (PFAM); IPR005859 (TIGRFAM); G3DSA:3.40.50.1100 (GENE3D); IPR005856 (TIGRFAM); G3DSA:3.40.50.1100 (GENE3D); PTHR10314 (PANTHER); IPR036052 (SUPERFAMILY)
F0vF2	2:PE1,SE1	209.378.con.0001	585219	G	A	4938.3	157.5	0.94	Nonsyn	gtg	Atg	478G>A	Val160Met		fig|209.378.peg.549			Diaminopimelate epimerase (EC 5.1.1.7)	DNA polymerase III subunits gamma and tau (EC 2.7.7.7)	hypothetical protein	missense_variant	MODERATE	K01778	Metabolism	Amino acid metabolism	00300 Lysine biosynthesis [PATH:ko00300]	dapF; diaminopimelate epimerase [EC:5.1.1.7]	3	F:diaminopimelate epimerase activity; C:cytoplasm; P:lysine biosynthetic process via diaminopimelate	IPR001653 (TIGRFAM); G3DSA:3.10.310.10 (GENE3D); G3DSA:3.10.310.10 (GENE3D); IPR001653 (PFAM); PTHR31689:SF0 (PANTHER); IPR001653 (PANTHER); IPR018510 (PROSITE_PATTERNS); SSF54506 (SUPERFAMILY); SSF54506 (SUPERFAMILY)
F0vF3	2:PE1,SE1	209.378.con.0001	585219	G	A	5407.49	113	0.96	Nonsyn	gtg	Atg	478G>A	Val160Met		fig|209.378.peg.549			Diaminopimelate epimerase (EC 5.1.1.7)	DNA polymerase III subunits gamma and tau (EC 2.7.7.7)	hypothetical protein	missense_variant	MODERATE	K01778	Metabolism	Amino acid metabolism	00300 Lysine biosynthesis [PATH:ko00300]	dapF; diaminopimelate epimerase [EC:5.1.1.7]	3	F:diaminopimelate epimerase activity; C:cytoplasm; P:lysine biosynthetic process via diaminopimelate	IPR001653 (TIGRFAM); G3DSA:3.10.310.10 (GENE3D); G3DSA:3.10.310.10 (GENE3D); IPR001653 (PFAM); PTHR31689:SF0 (PANTHER); IPR001653 (PANTHER); IPR018510 (PROSITE_PATTERNS); SSF54506 (SUPERFAMILY); SSF54506 (SUPERFAMILY)
F0vF4	2:PE1,SE1	209.378.con.0001	585219	G	A	6551.87	145.5	0.94	Nonsyn	gtg	Atg	478G>A	Val160Met		fig|209.378.peg.549			Diaminopimelate epimerase (EC 5.1.1.7)	DNA polymerase III subunits gamma and tau (EC 2.7.7.7)	hypothetical protein	missense_variant	MODERATE	K01778	Metabolism	Amino acid metabolism	00300 Lysine biosynthesis [PATH:ko00300]	dapF; diaminopimelate epimerase [EC:5.1.1.7]	3	F:diaminopimelate epimerase activity; C:cytoplasm; P:lysine biosynthetic process via diaminopimelate	IPR001653 (TIGRFAM); G3DSA:3.10.310.10 (GENE3D); G3DSA:3.10.310.10 (GENE3D); IPR001653 (PFAM); PTHR31689:SF0 (PANTHER); IPR001653 (PANTHER); IPR018510 (PROSITE_PATTERNS); SSF54506 (SUPERFAMILY); SSF54506 (SUPERFAMILY)
F0vF4	2:PE1,SE1	209.378.con.0001	2024659	T	A	6082.05	111	0.8	Nonsyn	ttt	Att	145T>A	Phe49Ile		fig|209.378.peg.1903			N-carbamoylputrescine amidase (EC 3.5.1.53) @ Aliphatic amidase AmiE (EC 3.5.1.4)	D-arabinose-5-phosphate isomerase (EC 5.3.1.13)	16S rRNA (cytosine(1402)-N(4))-methyltransferase (EC 2.1.1.199)	missense_variant	MODERATE	K12251	Metabolism	Amino acid metabolism	00330 Arginine and proline metabolism [PATH:ko00330]	aguB; N-carbamoylputrescine amidase [EC:3.5.1.53]	1	P:nitrogen compound metabolic process	IPR003010 (PFAM); IPR036526 (G3DSA:3.60.110.GENE3D); PTHR43674 (PANTHER); PTHR43674:SF6 (PANTHER); IPR003010 (PROSITE_PROFILES); IPR036526 (SUPERFAMILY)
F2vF4	2:PE1,SE1	209.379.con.0001	2155561	A	T	6069.25	114	0.88	Nonsyn	ttt	Att	145T>A	Phe49Ile		fig|209.379.peg.2077			N-carbamoylputrescine amidase (EC 3.5.1.53) @ Aliphatic amidase AmiE (EC 3.5.1.4)	16S rRNA (cytosine(1402)-N(4))-methyltransferase (EC 2.1.1.199)	D-arabinose-5-phosphate isomerase (EC 5.3.1.13)	missense_variant	MODERATE	K12251	Metabolism	Amino acid metabolism	00330 Arginine and proline metabolism [PATH:ko00330]	aguB; N-carbamoylputrescine amidase [EC:3.5.1.53]	1	P:nitrogen compound metabolic process	IPR003010 (PFAM); IPR036526 (G3DSA:3.60.110.GENE3D); PTHR43674 (PANTHER); PTHR43674:SF6 (PANTHER); IPR003010 (PROSITE_PROFILES); IPR036526 (SUPERFAMILY)
F3vF4	2:PE1,SE1	209.380.con.0001	725843	A	T	6069.25	114	0.88	Nonsyn	ttt	Att	145T>A	Phe49Ile		fig|209.380.peg.719			N-carbamoylputrescine amidase (EC 3.5.1.53) @ Aliphatic amidase AmiE (EC 3.5.1.4)	16S rRNA (cytosine(1402)-N(4))-methyltransferase (EC 2.1.1.199)	D-arabinose-5-phosphate isomerase (EC 5.3.1.13)	missense_variant	MODERATE	K12251	Metabolism	Amino acid metabolism	00330 Arginine and proline metabolism [PATH:ko00330]	aguB; N-carbamoylputrescine amidase [EC:3.5.1.53]	1	P:nitrogen compound metabolic process	IPR003010 (PFAM); IPR036526 (G3DSA:3.60.110.GENE3D); PTHR43674 (PANTHER); PTHR43674:SF6 (PANTHER); IPR003010 (PROSITE_PROFILES); IPR036526 (SUPERFAMILY)
F2vF4	2:PE1,SE1	209.379.con.0001	470015	C	T	7734.6	146.5	0.99	Synon	ttg	ttA	48G>A	Leu16Leu		fig|209.379.peg.467			3-isopropylmalate dehydratase large subunit (EC 4.2.1.33)	TsaC protein (YrdC domain) required for threonylcarbamoyladenosine t(6)A37 modification in tRNA	hypothetical protein	synonymous_variant	LOW	K01703	Metabolism	Overview	01210 2-Oxocarboxylic acid metabolism [PATH:ko01210]	leuC, IPMI-L; 3-isopropylmalate/(R)-2-methylmalate dehydratase large subunit [EC:4.2.1.33 4.2.1.35]	6	P:isoleucine biosynthetic process; P:valine biosynthetic process; P:leucine biosynthetic process; F:4 iron, 4 sulfur cluster binding; F:3-isopropylmalate dehydratase activity; C:3-isopropylmalate dehydratase complex	IPR001030 (PRINTS); G3DSA:3.30.499.20 (GENE3D); IPR015931 (G3DSA:3.30.499.GENE3D); IPR011826 (TIGRFAM); IPR006251 (TIGRFAM); IPR001030 (PFAM); PTHR43822 (PANTHER); IPR018136 (PROSITE_PATTERNS); IPR018136 (PROSITE_PATTERNS); IPR011826 (HAMAP); IPR036008 (SUPERFAMILY)
F2vF4	2:PE1,SE1	209.379.con.0001	470015	C	T	7734.6	146.5	0.99	Synon	ttg	ttA	48G>A	Leu16Leu		fig|209.379.peg.467			3-isopropylmalate dehydratase large subunit (EC 4.2.1.33)	TsaC protein (YrdC domain) required for threonylcarbamoyladenosine t(6)A37 modification in tRNA	hypothetical protein	synonymous_variant	LOW	K01703	Metabolism	Overview	01230 Biosynthesis of amino acids [PATH:ko01230]	leuC, IPMI-L; 3-isopropylmalate/(R)-2-methylmalate dehydratase large subunit [EC:4.2.1.33 4.2.1.35]	6	P:isoleucine biosynthetic process; P:valine biosynthetic process; P:leucine biosynthetic process; F:4 iron, 4 sulfur cluster binding; F:3-isopropylmalate dehydratase activity; C:3-isopropylmalate dehydratase complex	IPR001030 (PRINTS); G3DSA:3.30.499.20 (GENE3D); IPR015931 (G3DSA:3.30.499.GENE3D); IPR011826 (TIGRFAM); IPR006251 (TIGRFAM); IPR001030 (PFAM); PTHR43822 (PANTHER); IPR018136 (PROSITE_PATTERNS); IPR018136 (PROSITE_PATTERNS); IPR011826 (HAMAP); IPR036008 (SUPERFAMILY)
F2vF4	2:PE1,SE1	209.379.con.0001	470015	C	T	7734.6	146.5	0.99	Synon	ttg	ttA	48G>A	Leu16Leu		fig|209.379.peg.467			3-isopropylmalate dehydratase large subunit (EC 4.2.1.33)	TsaC protein (YrdC domain) required for threonylcarbamoyladenosine t(6)A37 modification in tRNA	hypothetical protein	synonymous_variant	LOW	K01703	Metabolism	Carbohydrate metabolism	00660 C5-Branched dibasic acid metabolism [PATH:ko00660]	leuC, IPMI-L; 3-isopropylmalate/(R)-2-methylmalate dehydratase large subunit [EC:4.2.1.33 4.2.1.35]	6	P:isoleucine biosynthetic process; P:valine biosynthetic process; P:leucine biosynthetic process; F:4 iron, 4 sulfur cluster binding; F:3-isopropylmalate dehydratase activity; C:3-isopropylmalate dehydratase complex	IPR001030 (PRINTS); G3DSA:3.30.499.20 (GENE3D); IPR015931 (G3DSA:3.30.499.GENE3D); IPR011826 (TIGRFAM); IPR006251 (TIGRFAM); IPR001030 (PFAM); PTHR43822 (PANTHER); IPR018136 (PROSITE_PATTERNS); IPR018136 (PROSITE_PATTERNS); IPR011826 (HAMAP); IPR036008 (SUPERFAMILY)
F2vF4	2:PE1,SE1	209.379.con.0001	470015	C	T	7734.6	146.5	0.99	Synon	ttg	ttA	48G>A	Leu16Leu		fig|209.379.peg.467			3-isopropylmalate dehydratase large subunit (EC 4.2.1.33)	TsaC protein (YrdC domain) required for threonylcarbamoyladenosine t(6)A37 modification in tRNA	hypothetical protein	synonymous_variant	LOW	K01703	Metabolism	Amino acid metabolism	00290 Valine, leucine and isoleucine biosynthesis [PATH:ko00290]	leuC, IPMI-L; 3-isopropylmalate/(R)-2-methylmalate dehydratase large subunit [EC:4.2.1.33 4.2.1.35]	6	P:isoleucine biosynthetic process; P:valine biosynthetic process; P:leucine biosynthetic process; F:4 iron, 4 sulfur cluster binding; F:3-isopropylmalate dehydratase activity; C:3-isopropylmalate dehydratase complex	IPR001030 (PRINTS); G3DSA:3.30.499.20 (GENE3D); IPR015931 (G3DSA:3.30.499.GENE3D); IPR011826 (TIGRFAM); IPR006251 (TIGRFAM); IPR001030 (PFAM); PTHR43822 (PANTHER); IPR018136 (PROSITE_PATTERNS); IPR018136 (PROSITE_PATTERNS); IPR011826 (HAMAP); IPR036008 (SUPERFAMILY)
F2vF4	2:PE1,SE1	209.379.con.0001	470015	C	T	7734.6	146.5	0.99	Synon	ttg	ttA	48G>A	Leu16Leu		fig|209.379.peg.467			3-isopropylmalate dehydratase large subunit (EC 4.2.1.33)	TsaC protein (YrdC domain) required for threonylcarbamoyladenosine t(6)A37 modification in tRNA	hypothetical protein	synonymous_variant	LOW	K01703	Metabolism	Biosynthesis of other secondary metabolites	00966 Glucosinolate biosynthesis [PATH:ko00966]	leuC, IPMI-L; 3-isopropylmalate/(R)-2-methylmalate dehydratase large subunit [EC:4.2.1.33 4.2.1.35]	6	P:isoleucine biosynthetic process; P:valine biosynthetic process; P:leucine biosynthetic process; F:4 iron, 4 sulfur cluster binding; F:3-isopropylmalate dehydratase activity; C:3-isopropylmalate dehydratase complex	IPR001030 (PRINTS); G3DSA:3.30.499.20 (GENE3D); IPR015931 (G3DSA:3.30.499.GENE3D); IPR011826 (TIGRFAM); IPR006251 (TIGRFAM); IPR001030 (PFAM); PTHR43822 (PANTHER); IPR018136 (PROSITE_PATTERNS); IPR018136 (PROSITE_PATTERNS); IPR011826 (HAMAP); IPR036008 (SUPERFAMILY)
F0vF2	2:PE1,SE1	209.378.con.0001	384124	C	T	6374.12	163.5	0.96	Nonsyn	acg	aTg	953C>T	Thr318Met		fig|209.378.peg.365			Threonine dehydratase, catabolic (EC 4.3.1.19) @ L-serine dehydratase, (PLP)-dependent (EC 4.3.1.17)	N-acetyl-gamma-glutamyl-phosphate reductase (EC 1.2.1.38)	hypothetical protein	missense_variant	MODERATE	K01754	Metabolism	Amino acid metabolism	00260 Glycine, serine and threonine metabolism [PATH:ko00260]	E4.3.1.19, ilvA, tdcB; threonine dehydratase [EC:4.3.1.19]	5	F:pyridoxal phosphate binding; P:L-serine metabolic process; P:threonine catabolic process; F:L-threonine ammonia-lyase activity; P:glycine metabolic process	IPR005789 (TIGRFAM); IPR027278 (PIRSF); G3DSA:3.40.50.1100 (GENE3D); IPR001926 (PFAM); G3DSA:3.40.50.1100 (GENE3D); PTHR43419:SF8 (PANTHER); PTHR43419 (PANTHER); IPR000634 (PROSITE_PATTERNS); IPR002912 (PROSITE_PROFILES); IPR036052 (SUPERFAMILY)
F0vF2	2:PE1,SE1	209.378.con.0001	384124	C	T	6374.12	163.5	0.96	Nonsyn	acg	aTg	953C>T	Thr318Met		fig|209.378.peg.365			Threonine dehydratase, catabolic (EC 4.3.1.19) @ L-serine dehydratase, (PLP)-dependent (EC 4.3.1.17)	N-acetyl-gamma-glutamyl-phosphate reductase (EC 1.2.1.38)	hypothetical protein	missense_variant	MODERATE	K01754	Metabolism	Amino acid metabolism	00290 Valine, leucine and isoleucine biosynthesis [PATH:ko00290]	E4.3.1.19, ilvA, tdcB; threonine dehydratase [EC:4.3.1.19]	5	F:pyridoxal phosphate binding; P:L-serine metabolic process; P:threonine catabolic process; F:L-threonine ammonia-lyase activity; P:glycine metabolic process	IPR005789 (TIGRFAM); IPR027278 (PIRSF); G3DSA:3.40.50.1100 (GENE3D); IPR001926 (PFAM); G3DSA:3.40.50.1100 (GENE3D); PTHR43419:SF8 (PANTHER); PTHR43419 (PANTHER); IPR000634 (PROSITE_PATTERNS); IPR002912 (PROSITE_PROFILES); IPR036052 (SUPERFAMILY)
F0vF3	2:PE1,SE1	209.378.con.0001	384124	C	T	7935.23	183.5	0.96	Nonsyn	acg	aTg	953C>T	Thr318Met		fig|209.378.peg.365			Threonine dehydratase, catabolic (EC 4.3.1.19) @ L-serine dehydratase, (PLP)-dependent (EC 4.3.1.17)	N-acetyl-gamma-glutamyl-phosphate reductase (EC 1.2.1.38)	hypothetical protein	missense_variant	MODERATE	K01754	Metabolism	Amino acid metabolism	00260 Glycine, serine and threonine metabolism [PATH:ko00260]	E4.3.1.19, ilvA, tdcB; threonine dehydratase [EC:4.3.1.19]	5	F:pyridoxal phosphate binding; P:L-serine metabolic process; P:threonine catabolic process; F:L-threonine ammonia-lyase activity; P:glycine metabolic process	IPR005789 (TIGRFAM); IPR027278 (PIRSF); G3DSA:3.40.50.1100 (GENE3D); IPR001926 (PFAM); G3DSA:3.40.50.1100 (GENE3D); PTHR43419:SF8 (PANTHER); PTHR43419 (PANTHER); IPR000634 (PROSITE_PATTERNS); IPR002912 (PROSITE_PROFILES); IPR036052 (SUPERFAMILY)
F0vF3	2:PE1,SE1	209.378.con.0001	384124	C	T	7935.23	183.5	0.96	Nonsyn	acg	aTg	953C>T	Thr318Met		fig|209.378.peg.365			Threonine dehydratase, catabolic (EC 4.3.1.19) @ L-serine dehydratase, (PLP)-dependent (EC 4.3.1.17)	N-acetyl-gamma-glutamyl-phosphate reductase (EC 1.2.1.38)	hypothetical protein	missense_variant	MODERATE	K01754	Metabolism	Amino acid metabolism	00290 Valine, leucine and isoleucine biosynthesis [PATH:ko00290]	E4.3.1.19, ilvA, tdcB; threonine dehydratase [EC:4.3.1.19]	5	F:pyridoxal phosphate binding; P:L-serine metabolic process; P:threonine catabolic process; F:L-threonine ammonia-lyase activity; P:glycine metabolic process	IPR005789 (TIGRFAM); IPR027278 (PIRSF); G3DSA:3.40.50.1100 (GENE3D); IPR001926 (PFAM); G3DSA:3.40.50.1100 (GENE3D); PTHR43419:SF8 (PANTHER); PTHR43419 (PANTHER); IPR000634 (PROSITE_PATTERNS); IPR002912 (PROSITE_PROFILES); IPR036052 (SUPERFAMILY)
F0vF4	2:PE1,SE1	209.378.con.0001	384124	C	T	10976.6	201.5	0.93	Nonsyn	acg	aTg	953C>T	Thr318Met		fig|209.378.peg.365			Threonine dehydratase, catabolic (EC 4.3.1.19) @ L-serine dehydratase, (PLP)-dependent (EC 4.3.1.17)	N-acetyl-gamma-glutamyl-phosphate reductase (EC 1.2.1.38)	hypothetical protein	missense_variant	MODERATE	K01754	Metabolism	Amino acid metabolism	00260 Glycine, serine and threonine metabolism [PATH:ko00260]	E4.3.1.19, ilvA, tdcB; threonine dehydratase [EC:4.3.1.19]	5	F:pyridoxal phosphate binding; P:L-serine metabolic process; P:threonine catabolic process; F:L-threonine ammonia-lyase activity; P:glycine metabolic process	IPR005789 (TIGRFAM); IPR027278 (PIRSF); G3DSA:3.40.50.1100 (GENE3D); IPR001926 (PFAM); G3DSA:3.40.50.1100 (GENE3D); PTHR43419:SF8 (PANTHER); PTHR43419 (PANTHER); IPR000634 (PROSITE_PATTERNS); IPR002912 (PROSITE_PROFILES); IPR036052 (SUPERFAMILY)
F3vF4	2:PE1,SE1	209.380.con.0002	418570	C	T	7734.6	146.5	0.99	Synon	ttg	ttA	48G>A	Leu16Leu		fig|209.380.peg.1736			3-isopropylmalate dehydratase large subunit (EC 4.2.1.33)	TsaC protein (YrdC domain) required for threonylcarbamoyladenosine t(6)A37 modification in tRNA	hypothetical protein	synonymous_variant	LOW	K01703	Metabolism	Overview	01210 2-Oxocarboxylic acid metabolism [PATH:ko01210]	leuC, IPMI-L; 3-isopropylmalate/(R)-2-methylmalate dehydratase large subunit [EC:4.2.1.33 4.2.1.35]	6	P:isoleucine biosynthetic process; P:valine biosynthetic process; P:leucine biosynthetic process; F:4 iron, 4 sulfur cluster binding; F:3-isopropylmalate dehydratase activity; C:3-isopropylmalate dehydratase complex	IPR001030 (PRINTS); G3DSA:3.30.499.20 (GENE3D); IPR015931 (G3DSA:3.30.499.GENE3D); IPR011826 (TIGRFAM); IPR006251 (TIGRFAM); IPR001030 (PFAM); PTHR43822 (PANTHER); IPR018136 (PROSITE_PATTERNS); IPR018136 (PROSITE_PATTERNS); IPR011826 (HAMAP); IPR036008 (SUPERFAMILY)
F3vF4	2:PE1,SE1	209.380.con.0002	418570	C	T	7734.6	146.5	0.99	Synon	ttg	ttA	48G>A	Leu16Leu		fig|209.380.peg.1736			3-isopropylmalate dehydratase large subunit (EC 4.2.1.33)	TsaC protein (YrdC domain) required for threonylcarbamoyladenosine t(6)A37 modification in tRNA	hypothetical protein	synonymous_variant	LOW	K01703	Metabolism	Overview	01230 Biosynthesis of amino acids [PATH:ko01230]	leuC, IPMI-L; 3-isopropylmalate/(R)-2-methylmalate dehydratase large subunit [EC:4.2.1.33 4.2.1.35]	6	P:isoleucine biosynthetic process; P:valine biosynthetic process; P:leucine biosynthetic process; F:4 iron, 4 sulfur cluster binding; F:3-isopropylmalate dehydratase activity; C:3-isopropylmalate dehydratase complex	IPR001030 (PRINTS); G3DSA:3.30.499.20 (GENE3D); IPR015931 (G3DSA:3.30.499.GENE3D); IPR011826 (TIGRFAM); IPR006251 (TIGRFAM); IPR001030 (PFAM); PTHR43822 (PANTHER); IPR018136 (PROSITE_PATTERNS); IPR018136 (PROSITE_PATTERNS); IPR011826 (HAMAP); IPR036008 (SUPERFAMILY)
F3vF4	2:PE1,SE1	209.380.con.0002	418570	C	T	7734.6	146.5	0.99	Synon	ttg	ttA	48G>A	Leu16Leu		fig|209.380.peg.1736			3-isopropylmalate dehydratase large subunit (EC 4.2.1.33)	TsaC protein (YrdC domain) required for threonylcarbamoyladenosine t(6)A37 modification in tRNA	hypothetical protein	synonymous_variant	LOW	K01703	Metabolism	Carbohydrate metabolism	00660 C5-Branched dibasic acid metabolism [PATH:ko00660]	leuC, IPMI-L; 3-isopropylmalate/(R)-2-methylmalate dehydratase large subunit [EC:4.2.1.33 4.2.1.35]	6	P:isoleucine biosynthetic process; P:valine biosynthetic process; P:leucine biosynthetic process; F:4 iron, 4 sulfur cluster binding; F:3-isopropylmalate dehydratase activity; C:3-isopropylmalate dehydratase complex	IPR001030 (PRINTS); G3DSA:3.30.499.20 (GENE3D); IPR015931 (G3DSA:3.30.499.GENE3D); IPR011826 (TIGRFAM); IPR006251 (TIGRFAM); IPR001030 (PFAM); PTHR43822 (PANTHER); IPR018136 (PROSITE_PATTERNS); IPR018136 (PROSITE_PATTERNS); IPR011826 (HAMAP); IPR036008 (SUPERFAMILY)
F3vF4	2:PE1,SE1	209.380.con.0002	418570	C	T	7734.6	146.5	0.99	Synon	ttg	ttA	48G>A	Leu16Leu		fig|209.380.peg.1736			3-isopropylmalate dehydratase large subunit (EC 4.2.1.33)	TsaC protein (YrdC domain) required for threonylcarbamoyladenosine t(6)A37 modification in tRNA	hypothetical protein	synonymous_variant	LOW	K01703	Metabolism	Amino acid metabolism	00290 Valine, leucine and isoleucine biosynthesis [PATH:ko00290]	leuC, IPMI-L; 3-isopropylmalate/(R)-2-methylmalate dehydratase large subunit [EC:4.2.1.33 4.2.1.35]	6	P:isoleucine biosynthetic process; P:valine biosynthetic process; P:leucine biosynthetic process; F:4 iron, 4 sulfur cluster binding; F:3-isopropylmalate dehydratase activity; C:3-isopropylmalate dehydratase complex	IPR001030 (PRINTS); G3DSA:3.30.499.20 (GENE3D); IPR015931 (G3DSA:3.30.499.GENE3D); IPR011826 (TIGRFAM); IPR006251 (TIGRFAM); IPR001030 (PFAM); PTHR43822 (PANTHER); IPR018136 (PROSITE_PATTERNS); IPR018136 (PROSITE_PATTERNS); IPR011826 (HAMAP); IPR036008 (SUPERFAMILY)
F3vF4	2:PE1,SE1	209.380.con.0002	418570	C	T	7734.6	146.5	0.99	Synon	ttg	ttA	48G>A	Leu16Leu		fig|209.380.peg.1736			3-isopropylmalate dehydratase large subunit (EC 4.2.1.33)	TsaC protein (YrdC domain) required for threonylcarbamoyladenosine t(6)A37 modification in tRNA	hypothetical protein	synonymous_variant	LOW	K01703	Metabolism	Biosynthesis of other secondary metabolites	00966 Glucosinolate biosynthesis [PATH:ko00966]	leuC, IPMI-L; 3-isopropylmalate/(R)-2-methylmalate dehydratase large subunit [EC:4.2.1.33 4.2.1.35]	6	P:isoleucine biosynthetic process; P:valine biosynthetic process; P:leucine biosynthetic process; F:4 iron, 4 sulfur cluster binding; F:3-isopropylmalate dehydratase activity; C:3-isopropylmalate dehydratase complex	IPR001030 (PRINTS); G3DSA:3.30.499.20 (GENE3D); IPR015931 (G3DSA:3.30.499.GENE3D); IPR011826 (TIGRFAM); IPR006251 (TIGRFAM); IPR001030 (PFAM); PTHR43822 (PANTHER); IPR018136 (PROSITE_PATTERNS); IPR018136 (PROSITE_PATTERNS); IPR011826 (HAMAP); IPR036008 (SUPERFAMILY)
F0vF4	1:PE1	209.378.con.0001	2716096	A	G	6152.46	214	0.91	Synon	act	acC	246T>C	Thr82Thr		fig|209.378.peg.2583			4-hydroxybenzoyl-CoA thioesterase family active site	hypothetical protein	hypothetical protein	synonymous_variant	LOW	K07107					1	F:hydrolase activity	G3DSA:3.10.129.10 (GENE3D); IPR006683 (PFAM); IPR006684 (TIGRFAM); IPR006684 (PIRSF); PTHR31793 (PANTHER); PTHR31793:SF9 (PANTHER); IPR029069 (SUPERFAMILY)
F2vF4	1:PE1	209.379.con.0001	1464154	T	C	6121.85	214	0.91	Synon	act	acC	246T>C	Thr82Thr		fig|209.379.peg.1396			4-hydroxybenzoyl-CoA thioesterase family active site	hypothetical protein	hypothetical protein	synonymous_variant	LOW	K07107					1	F:hydrolase activity	G3DSA:3.10.129.10 (GENE3D); IPR006683 (PFAM); IPR006684 (TIGRFAM); IPR006684 (PIRSF); PTHR31793 (PANTHER); PTHR31793:SF9 (PANTHER); IPR029069 (SUPERFAMILY)
F3vF4	1:PE1	209.380.con.0001	34413	T	C	6121.85	214	0.91	Synon	act	acC	246T>C	Thr82Thr		fig|209.380.peg.38			4-hydroxybenzoyl-CoA thioesterase family active site	hypothetical protein	hypothetical protein	synonymous_variant	LOW	K07107					1	F:hydrolase activity	G3DSA:3.10.129.10 (GENE3D); IPR006683 (PFAM); IPR006684 (TIGRFAM); IPR006684 (PIRSF); PTHR31793 (PANTHER); PTHR31793:SF9 (PANTHER); IPR029069 (SUPERFAMILY)
F0vF4	2:PE1,SE1	209.378.con.0001	384124	C	T	10976.6	201.5	0.93	Nonsyn	acg	aTg	953C>T	Thr318Met		fig|209.378.peg.365			Threonine dehydratase, catabolic (EC 4.3.1.19) @ L-serine dehydratase, (PLP)-dependent (EC 4.3.1.17)	N-acetyl-gamma-glutamyl-phosphate reductase (EC 1.2.1.38)	hypothetical protein	missense_variant	MODERATE	K01754	Metabolism	Amino acid metabolism	00290 Valine, leucine and isoleucine biosynthesis [PATH:ko00290]	E4.3.1.19, ilvA, tdcB; threonine dehydratase [EC:4.3.1.19]	5	F:pyridoxal phosphate binding; P:L-serine metabolic process; P:threonine catabolic process; F:L-threonine ammonia-lyase activity; P:glycine metabolic process	IPR005789 (TIGRFAM); IPR027278 (PIRSF); G3DSA:3.40.50.1100 (GENE3D); IPR001926 (PFAM); G3DSA:3.40.50.1100 (GENE3D); PTHR43419:SF8 (PANTHER); PTHR43419 (PANTHER); IPR000634 (PROSITE_PATTERNS); IPR002912 (PROSITE_PROFILES); IPR036052 (SUPERFAMILY)
F0vF4	2:PE1,SE1	209.378.con.0001	954385	G	A	5616.16	118	0.97	Nonsyn	gat	Aat	802G>A	Asp268Asn		fig|209.378.peg.889			3-isopropylmalate dehydratase large subunit (EC 4.2.1.33)	hypothetical protein	TsaC protein (YrdC domain) required for threonylcarbamoyladenosine t(6)A37 modification in tRNA	missense_variant	MODERATE	K01703	Metabolism	Biosynthesis of other secondary metabolites	00966 Glucosinolate biosynthesis [PATH:ko00966]	leuC, IPMI-L; 3-isopropylmalate/(R)-2-methylmalate dehydratase large subunit [EC:4.2.1.33 4.2.1.35]	6	P:isoleucine biosynthetic process; P:valine biosynthetic process; P:leucine biosynthetic process; F:4 iron, 4 sulfur cluster binding; F:3-isopropylmalate dehydratase activity; C:3-isopropylmalate dehydratase complex	IPR001030 (PRINTS); G3DSA:3.30.499.20 (GENE3D); IPR015931 (G3DSA:3.30.499.GENE3D); IPR011826 (TIGRFAM); IPR006251 (TIGRFAM); IPR001030 (PFAM); PTHR43822 (PANTHER); IPR018136 (PROSITE_PATTERNS); IPR018136 (PROSITE_PATTERNS); IPR011826 (HAMAP); IPR036008 (SUPERFAMILY)
F2vF4	2:PE1,SE1	209.379.con.0001	469261	C	T	5577.44	116	0.97	Nonsyn	gat	Aat	802G>A	Asp268Asn		fig|209.379.peg.467			3-isopropylmalate dehydratase large subunit (EC 4.2.1.33)	TsaC protein (YrdC domain) required for threonylcarbamoyladenosine t(6)A37 modification in tRNA	hypothetical protein	missense_variant	MODERATE	K01703	Metabolism	Biosynthesis of other secondary metabolites	00966 Glucosinolate biosynthesis [PATH:ko00966]	leuC, IPMI-L; 3-isopropylmalate/(R)-2-methylmalate dehydratase large subunit [EC:4.2.1.33 4.2.1.35]	6	P:isoleucine biosynthetic process; P:valine biosynthetic process; P:leucine biosynthetic process; F:4 iron, 4 sulfur cluster binding; F:3-isopropylmalate dehydratase activity; C:3-isopropylmalate dehydratase complex	IPR001030 (PRINTS); G3DSA:3.30.499.20 (GENE3D); IPR015931 (G3DSA:3.30.499.GENE3D); IPR011826 (TIGRFAM); IPR006251 (TIGRFAM); IPR001030 (PFAM); PTHR43822 (PANTHER); IPR018136 (PROSITE_PATTERNS); IPR018136 (PROSITE_PATTERNS); IPR011826 (HAMAP); IPR036008 (SUPERFAMILY)
F3vF4	2:PE1,SE1	209.380.con.0002	417816	C	T	5577.44	116	0.97	Nonsyn	gat	Aat	802G>A	Asp268Asn		fig|209.380.peg.1736			3-isopropylmalate dehydratase large subunit (EC 4.2.1.33)	TsaC protein (YrdC domain) required for threonylcarbamoyladenosine t(6)A37 modification in tRNA	hypothetical protein	missense_variant	MODERATE	K01703	Metabolism	Biosynthesis of other secondary metabolites	00966 Glucosinolate biosynthesis [PATH:ko00966]	leuC, IPMI-L; 3-isopropylmalate/(R)-2-methylmalate dehydratase large subunit [EC:4.2.1.33 4.2.1.35]	6	P:isoleucine biosynthetic process; P:valine biosynthetic process; P:leucine biosynthetic process; F:4 iron, 4 sulfur cluster binding; F:3-isopropylmalate dehydratase activity; C:3-isopropylmalate dehydratase complex	IPR001030 (PRINTS); G3DSA:3.30.499.20 (GENE3D); IPR015931 (G3DSA:3.30.499.GENE3D); IPR011826 (TIGRFAM); IPR006251 (TIGRFAM); IPR001030 (PFAM); PTHR43822 (PANTHER); IPR018136 (PROSITE_PATTERNS); IPR018136 (PROSITE_PATTERNS); IPR011826 (HAMAP); IPR036008 (SUPERFAMILY)
F0vF2	1:PE1	209.378.con.0001	2358459	TGGGGGGGGGGGGGT	TGGGGGGGGGGGT	539.171	24	0.39	Deletion	atgggggggggggggtaa	aTGGGGGGGGGGGTaa	623_624delGG	Gly208fs	yes	fig|209.378.peg.2212			dTDP-4-dehydrorhamnose 3,5-epimerase (EC 5.1.3.13)	CDP-4-dehydro-6-deoxy-D-glucose 3-dehydratase (EC 4.2.1.-)	hypothetical protein	frameshift_variant	HIGH	K01790	Metabolism	Biosynthesis of other secondary metabolites	00521 Streptomycin biosynthesis [PATH:ko00521]	rfbC, rmlC; dTDP-4-dehydrorhamnose 3,5-epimerase [EC:5.1.3.13]	4	P:polyketide biosynthetic process; F:dTDP-4-dehydrorhamnose 3,5-epimerase activity; P:streptomycin biosynthetic process; P:nucleotide metabolic process	IPR000888 (TIGRFAM); IPR014710 (G3DSA:2.60.120.GENE3D); IPR000888 (PFAM); IPR000888 (PANTHER); PTHR21047:SF3 (PANTHER); IPR000888 (PRODOM); IPR011051 (SUPERFAMILY)
F0vF3	1:PE1	209.378.con.0001	2358459	TGGGGGGGGGGGGGT	TGGGGGGGGGGT	1411.56	63	0.58	Deletion	atgggggggggggggtaa	aTGGGGGGGGGGTaa	622_624delGGG	Gly208del		fig|209.378.peg.2212			dTDP-4-dehydrorhamnose 3,5-epimerase (EC 5.1.3.13)	CDP-4-dehydro-6-deoxy-D-glucose 3-dehydratase (EC 4.2.1.-)	hypothetical protein	inframe_deletion	MODERATE	K01790	Metabolism	Biosynthesis of other secondary metabolites	00521 Streptomycin biosynthesis [PATH:ko00521]	rfbC, rmlC; dTDP-4-dehydrorhamnose 3,5-epimerase [EC:5.1.3.13]	4	P:polyketide biosynthetic process; F:dTDP-4-dehydrorhamnose 3,5-epimerase activity; P:streptomycin biosynthetic process; P:nucleotide metabolic process	IPR000888 (TIGRFAM); IPR014710 (G3DSA:2.60.120.GENE3D); IPR000888 (PFAM); IPR000888 (PANTHER); PTHR21047:SF3 (PANTHER); IPR000888 (PRODOM); IPR011051 (SUPERFAMILY)
F0vF4	1:PE1	209.378.con.0001	2358459	TGGGGGGGGGGGGGT	TGGGGGGGGGGGT	1727.93	68	0.48	Deletion	atgggggggggggggtaa	aTGGGGGGGGGGGTaa	623_624delGG	Gly208fs	yes	fig|209.378.peg.2212			dTDP-4-dehydrorhamnose 3,5-epimerase (EC 5.1.3.13)	CDP-4-dehydro-6-deoxy-D-glucose 3-dehydratase (EC 4.2.1.-)	hypothetical protein	frameshift_variant	HIGH	K01790	Metabolism	Biosynthesis of other secondary metabolites	00521 Streptomycin biosynthesis [PATH:ko00521]	rfbC, rmlC; dTDP-4-dehydrorhamnose 3,5-epimerase [EC:5.1.3.13]	4	P:polyketide biosynthetic process; F:dTDP-4-dehydrorhamnose 3,5-epimerase activity; P:streptomycin biosynthetic process; P:nucleotide metabolic process	IPR000888 (TIGRFAM); IPR014710 (G3DSA:2.60.120.GENE3D); IPR000888 (PFAM); IPR000888 (PANTHER); PTHR21047:SF3 (PANTHER); IPR000888 (PRODOM); IPR011051 (SUPERFAMILY)
F2vF3	1:PE1	209.379.con.0001	1821777	ACCCCCCCCCCCA	ACCCCCCCCCCA	1669.5	67	0.59	Deletion	atgggggggggggta	aTGGGGGGGGGGTa	612delG	Met204fs	yes	fig|209.379.peg.1765			dTDP-4-dehydrorhamnose 3,5-epimerase (EC 5.1.3.13)	UDP-glucose 4-epimerase (EC 5.1.3.2)	CDP-4-dehydro-6-deoxy-D-glucose 3-dehydratase (EC 4.2.1.-)	frameshift_variant	HIGH	K01790	Metabolism	Biosynthesis of other secondary metabolites	00521 Streptomycin biosynthesis [PATH:ko00521]	rfbC, rmlC; dTDP-4-dehydrorhamnose 3,5-epimerase [EC:5.1.3.13]	4	P:polyketide biosynthetic process; F:dTDP-4-dehydrorhamnose 3,5-epimerase activity; P:streptomycin biosynthetic process; P:nucleotide metabolic process	IPR000888 (TIGRFAM); IPR000888 (PFAM); IPR014710 (G3DSA:2.60.120.GENE3D); IPR000888 (PANTHER); PTHR21047:SF3 (PANTHER); IPR000888 (PRODOM); IPR011051 (SUPERFAMILY)
F3vF4	1:PE1	209.380.con.0001	392031	ACCCCCCCCCCA	ACCCCCCCCCCCA	465.07	70	0.42	Insertion	atggggggggggtaa	aTGGGGGGGGGGGTaa	611_612insG	Met204_Gly205fs	yes	fig|209.380.peg.412			dTDP-4-dehydrorhamnose 3,5-epimerase (EC 5.1.3.13)	UDP-glucose 4-epimerase (EC 5.1.3.2)	CDP-4-dehydro-6-deoxy-D-glucose 3-dehydratase (EC 4.2.1.-)	frameshift_variant	HIGH	K01790	Metabolism	Biosynthesis of other secondary metabolites	00521 Streptomycin biosynthesis [PATH:ko00521]	rfbC, rmlC; dTDP-4-dehydrorhamnose 3,5-epimerase [EC:5.1.3.13]	4	P:polyketide biosynthetic process; F:dTDP-4-dehydrorhamnose 3,5-epimerase activity; P:streptomycin biosynthetic process; P:nucleotide metabolic process	IPR000888 (TIGRFAM); IPR014710 (G3DSA:2.60.120.GENE3D); IPR000888 (PFAM); IPR000888 (PANTHER); PTHR21047:SF3 (PANTHER); IPR000888 (PRODOM); IPR011051 (SUPERFAMILY)
F0vF2	2:PE1,SE1	209.378.con.0001	992988	ACCCCCCA	ACCCCCA	3413.79	78	0.66	Deletion	tggggggtc	TGGGGGTc	326delG	Trp109fs	yes	fig|209.378.peg.927			Diacylglycerol kinase (EC 2.7.1.107)	Uridine diphosphate glucose pyrophosphatase (EC 3.6.1.45)	Queuine tRNA-ribosyltransferase (EC 2.4.2.29)	frameshift_variant	HIGH	K00901	Human Diseases	Cancers	05231 Choline metabolism in cancer [PATH:ko05231]	dgkA, DGK; diacylglycerol kinase (ATP) [EC:2.7.1.107]	3	C:membrane; P:phospholipid biosynthetic process; F:kinase activity	IPR000829 (PFAM); IPR036945 (G3DSA:1.10.3830.GENE3D); IPR000829 (PANTHER); TRANSMEMBRANE (PHOBIUS); CYTOPLASMIC_DOMAIN (PHOBIUS); TRANSMEMBRANE (PHOBIUS); CYTOPLASMIC_DOMAIN (PHOBIUS); NON_CYTOPLASMIC_DOMAIN (PHOBIUS); TRANSMEMBRANE (PHOBIUS); NON_CYTOPLASMIC_DOMAIN (PHOBIUS); TMhelix (TMHMM); TMhelix (TMHMM); TMhelix (TMHMM)
F0vF3	2:PE1,SE1	209.378.con.0001	992988	ACCCCCCA	ACCCCCA	3548.44	70	0.62	Deletion	tggggggtc	TGGGGGTc	326delG	Trp109fs	yes	fig|209.378.peg.927			Diacylglycerol kinase (EC 2.7.1.107)	Uridine diphosphate glucose pyrophosphatase (EC 3.6.1.45)	Queuine tRNA-ribosyltransferase (EC 2.4.2.29)	frameshift_variant	HIGH	K00901	Human Diseases	Cancers	05231 Choline metabolism in cancer [PATH:ko05231]	dgkA, DGK; diacylglycerol kinase (ATP) [EC:2.7.1.107]	3	C:membrane; P:phospholipid biosynthetic process; F:kinase activity	IPR000829 (PFAM); IPR036945 (G3DSA:1.10.3830.GENE3D); IPR000829 (PANTHER); TRANSMEMBRANE (PHOBIUS); CYTOPLASMIC_DOMAIN (PHOBIUS); TRANSMEMBRANE (PHOBIUS); CYTOPLASMIC_DOMAIN (PHOBIUS); NON_CYTOPLASMIC_DOMAIN (PHOBIUS); TRANSMEMBRANE (PHOBIUS); NON_CYTOPLASMIC_DOMAIN (PHOBIUS); TMhelix (TMHMM); TMhelix (TMHMM); TMhelix (TMHMM)
F0vF4	2:PE1,SE1	209.378.con.0001	992988	ACCCCCCA	ACCCCCA	4837.09	93.5	0.64	Deletion	tggggggtc	TGGGGGTc	326delG	Trp109fs	yes	fig|209.378.peg.927			Diacylglycerol kinase (EC 2.7.1.107)	Uridine diphosphate glucose pyrophosphatase (EC 3.6.1.45)	Queuine tRNA-ribosyltransferase (EC 2.4.2.29)	frameshift_variant	HIGH	K00901	Human Diseases	Cancers	05231 Choline metabolism in cancer [PATH:ko05231]	dgkA, DGK; diacylglycerol kinase (ATP) [EC:2.7.1.107]	3	C:membrane; P:phospholipid biosynthetic process; F:kinase activity	IPR000829 (PFAM); IPR036945 (G3DSA:1.10.3830.GENE3D); IPR000829 (PANTHER); TRANSMEMBRANE (PHOBIUS); CYTOPLASMIC_DOMAIN (PHOBIUS); TRANSMEMBRANE (PHOBIUS); CYTOPLASMIC_DOMAIN (PHOBIUS); NON_CYTOPLASMIC_DOMAIN (PHOBIUS); TRANSMEMBRANE (PHOBIUS); NON_CYTOPLASMIC_DOMAIN (PHOBIUS); TMhelix (TMHMM); TMhelix (TMHMM); TMhelix (TMHMM)
F0vF4	2:PE1,SE1	209.378.con.0001	954385	G	A	5616.16	118	0.97	Nonsyn	gat	Aat	802G>A	Asp268Asn		fig|209.378.peg.889			3-isopropylmalate dehydratase large subunit (EC 4.2.1.33)	hypothetical protein	TsaC protein (YrdC domain) required for threonylcarbamoyladenosine t(6)A37 modification in tRNA	missense_variant	MODERATE	K01703	Metabolism	Carbohydrate metabolism	00660 C5-Branched dibasic acid metabolism [PATH:ko00660]	leuC, IPMI-L; 3-isopropylmalate/(R)-2-methylmalate dehydratase large subunit [EC:4.2.1.33 4.2.1.35]	6	P:isoleucine biosynthetic process; P:valine biosynthetic process; P:leucine biosynthetic process; F:4 iron, 4 sulfur cluster binding; F:3-isopropylmalate dehydratase activity; C:3-isopropylmalate dehydratase complex	IPR001030 (PRINTS); G3DSA:3.30.499.20 (GENE3D); IPR015931 (G3DSA:3.30.499.GENE3D); IPR011826 (TIGRFAM); IPR006251 (TIGRFAM); IPR001030 (PFAM); PTHR43822 (PANTHER); IPR018136 (PROSITE_PATTERNS); IPR018136 (PROSITE_PATTERNS); IPR011826 (HAMAP); IPR036008 (SUPERFAMILY)
F2vF4	2:PE1,SE1	209.379.con.0001	469261	C	T	5577.44	116	0.97	Nonsyn	gat	Aat	802G>A	Asp268Asn		fig|209.379.peg.467			3-isopropylmalate dehydratase large subunit (EC 4.2.1.33)	TsaC protein (YrdC domain) required for threonylcarbamoyladenosine t(6)A37 modification in tRNA	hypothetical protein	missense_variant	MODERATE	K01703	Metabolism	Carbohydrate metabolism	00660 C5-Branched dibasic acid metabolism [PATH:ko00660]	leuC, IPMI-L; 3-isopropylmalate/(R)-2-methylmalate dehydratase large subunit [EC:4.2.1.33 4.2.1.35]	6	P:isoleucine biosynthetic process; P:valine biosynthetic process; P:leucine biosynthetic process; F:4 iron, 4 sulfur cluster binding; F:3-isopropylmalate dehydratase activity; C:3-isopropylmalate dehydratase complex	IPR001030 (PRINTS); G3DSA:3.30.499.20 (GENE3D); IPR015931 (G3DSA:3.30.499.GENE3D); IPR011826 (TIGRFAM); IPR006251 (TIGRFAM); IPR001030 (PFAM); PTHR43822 (PANTHER); IPR018136 (PROSITE_PATTERNS); IPR018136 (PROSITE_PATTERNS); IPR011826 (HAMAP); IPR036008 (SUPERFAMILY)
F3vF4	2:PE1,SE1	209.380.con.0002	417816	C	T	5577.44	116	0.97	Nonsyn	gat	Aat	802G>A	Asp268Asn		fig|209.380.peg.1736			3-isopropylmalate dehydratase large subunit (EC 4.2.1.33)	TsaC protein (YrdC domain) required for threonylcarbamoyladenosine t(6)A37 modification in tRNA	hypothetical protein	missense_variant	MODERATE	K01703	Metabolism	Carbohydrate metabolism	00660 C5-Branched dibasic acid metabolism [PATH:ko00660]	leuC, IPMI-L; 3-isopropylmalate/(R)-2-methylmalate dehydratase large subunit [EC:4.2.1.33 4.2.1.35]	6	P:isoleucine biosynthetic process; P:valine biosynthetic process; P:leucine biosynthetic process; F:4 iron, 4 sulfur cluster binding; F:3-isopropylmalate dehydratase activity; C:3-isopropylmalate dehydratase complex	IPR001030 (PRINTS); G3DSA:3.30.499.20 (GENE3D); IPR015931 (G3DSA:3.30.499.GENE3D); IPR011826 (TIGRFAM); IPR006251 (TIGRFAM); IPR001030 (PFAM); PTHR43822 (PANTHER); IPR018136 (PROSITE_PATTERNS); IPR018136 (PROSITE_PATTERNS); IPR011826 (HAMAP); IPR036008 (SUPERFAMILY)
F0vF3	2:PE1,SE1	209.378.con.0001	688295	G	A	5746.89	117.5	0.94	Synon	ggc	ggT	147C>T	Gly49Gly		fig|209.378.peg.643			Acyl-CoA hydrolase (EC 3.1.2.20)	hypothetical protein	Rod shape-determining protein MreB	synonymous_variant	LOW						1	F:thiolester hydrolase activity	G3DSA:3.10.129.10 (GENE3D); IPR006683 (PFAM); IPR040170 (PANTHER); PTHR11049:SF16 (PANTHER); IPR033120 (PROSITE_PROFILES); IPR029069 (SUPERFAMILY)
F2vF3	2:PE1,SE1	209.379.con.0001	735328	C	T	5745.99	118.5	0.95	Synon	ggc	ggT	147C>T	Gly49Gly		fig|209.379.peg.713			Acyl-CoA hydrolase (EC 3.1.2.20)	Rod shape-determining protein MreB	hypothetical protein	synonymous_variant	LOW						1	F:thiolester hydrolase activity	G3DSA:3.10.129.10 (GENE3D); IPR006683 (PFAM); IPR040170 (PANTHER); PTHR11049:SF16 (PANTHER); IPR033120 (PROSITE_PROFILES); IPR029069 (SUPERFAMILY)
F3vF4	2:PE1,SE1	209.380.con.0002	683875	T	C	6467.51	135	0.91	Synon	ggt	ggC	147T>C	Gly49Gly		fig|209.380.peg.1981			Acyl-CoA hydrolase (EC 3.1.2.20)	Rod shape-determining protein MreB	hypothetical protein	synonymous_variant	LOW						1	F:thiolester hydrolase activity	G3DSA:3.10.129.10 (GENE3D); IPR006683 (PFAM); IPR040170 (PANTHER); PTHR11049:SF16 (PANTHER); IPR033120 (PROSITE_PROFILES); IPR029069 (SUPERFAMILY)
F0vF4	1:PE1	209.378.con.0001	869472	CGGGGGGGGGGGGGT	CGGGGGGGGGGGGT	790.652	40	0.51	Deletion	cgggggggggggggt	CGGGGGGGGGGGGT	1337delG	Gly446fs	yes	fig|209.378.peg.816			CDP-glucose 4,6-dehydratase (EC 4.2.1.45)	hypothetical protein	Radical SAM domain protein	frameshift_variant	HIGH	K01709	Metabolism	Carbohydrate metabolism	00520 Amino sugar and nucleotide sugar metabolism [PATH:ko00520]	rfbG; CDP-glucose 4,6-dehydratase [EC:4.2.1.45]			G3DSA:3.90.25.10 (GENE3D); IPR013445 (TIGRFAM); IPR016040 (PFAM); PTHR43245 (PANTHER); PTHR43245:SF10 (PANTHER); IPR036291 (SUPERFAMILY)
F0vF2	2:PE1,SE1	209.378.con.0001	1522640	G	A	2223.26	87.5	0.93	Synon	ggc	ggT	207C>T	Gly69Gly		fig|209.378.peg.1437			Adenine phosphoribosyltransferase (EC 2.4.2.7)	LSU ribosomal protein L36p @ LSU ribosomal protein L36p, zinc-dependent	Threonyl-tRNA synthetase (EC 6.1.1.3)	synonymous_variant	LOW	K00759	Metabolism	Nucleotide metabolism	00230 Purine metabolism [PATH:ko00230]	APRT, apt; adenine phosphoribosyltransferase [EC:2.4.2.7]	4	F:adenine phosphoribosyltransferase activity; C:cytoplasm; P:nucleoside metabolic process; P:adenine salvage	IPR005764 (TIGRFAM); G3DSA:3.40.50.2020 (GENE3D); IPR000836 (PFAM); PTHR32315 (PANTHER); IPR005764 (HAMAP); IPR029057 (SUPERFAMILY)
F0vF3	2:PE1,SE1	209.378.con.0001	1522640	G	A	4681.56	108.5	0.95	Synon	ggc	ggT	207C>T	Gly69Gly		fig|209.378.peg.1437			Adenine phosphoribosyltransferase (EC 2.4.2.7)	LSU ribosomal protein L36p @ LSU ribosomal protein L36p, zinc-dependent	Threonyl-tRNA synthetase (EC 6.1.1.3)	synonymous_variant	LOW	K00759	Metabolism	Nucleotide metabolism	00230 Purine metabolism [PATH:ko00230]	APRT, apt; adenine phosphoribosyltransferase [EC:2.4.2.7]	4	F:adenine phosphoribosyltransferase activity; C:cytoplasm; P:nucleoside metabolic process; P:adenine salvage	IPR005764 (TIGRFAM); G3DSA:3.40.50.2020 (GENE3D); IPR000836 (PFAM); PTHR32315 (PANTHER); IPR005764 (HAMAP); IPR029057 (SUPERFAMILY)
F0vF4	2:PE1,SE1	209.378.con.0001	1522640	G	A	4148.9	88.5	0.91	Synon	ggc	ggT	207C>T	Gly69Gly		fig|209.378.peg.1437			Adenine phosphoribosyltransferase (EC 2.4.2.7)	LSU ribosomal protein L36p @ LSU ribosomal protein L36p, zinc-dependent	Threonyl-tRNA synthetase (EC 6.1.1.3)	synonymous_variant	LOW	K00759	Metabolism	Nucleotide metabolism	00230 Purine metabolism [PATH:ko00230]	APRT, apt; adenine phosphoribosyltransferase [EC:2.4.2.7]	4	F:adenine phosphoribosyltransferase activity; C:cytoplasm; P:nucleoside metabolic process; P:adenine salvage	IPR005764 (TIGRFAM); G3DSA:3.40.50.2020 (GENE3D); IPR000836 (PFAM); PTHR32315 (PANTHER); IPR005764 (HAMAP); IPR029057 (SUPERFAMILY)
F0vF2	2:PE1,SE1	209.378.con.0001	1943545	A	G	4283.44	112.5	0.92	Nonsyn	tgc	Cgc	343T>C	Cys115Arg		fig|209.378.peg.1828			Citrate synthase (si) (EC 2.3.3.1)	hypothetical protein	Outer membrane protein ImpK/VasF, OmpA/MotB domain	missense_variant	MODERATE	K01647	Metabolism	Carbohydrate metabolism	00020 Citrate cycle (TCA cycle) [PATH:ko00020]	CS, gltA; citrate synthase [EC:2.3.3.1]	2	P:tricarboxylic acid cycle; F:transferase activity, transferring acyl groups, acyl groups converted into alkyl on transfer	IPR002020 (PRINTS); G3DSA:2.20.28.60 (GENE3D); IPR016143 (G3DSA:1.10.230.GENE3D); IPR002020 (PFAM); IPR024176 (PIRSF); IPR016142 (G3DSA:1.10.580.GENE3D); PTHR42871 (PANTHER); IPR019810 (PROSITE_PATTERNS); IPR036969 (SUPERFAMILY)
F0vF2	2:PE1,SE1	209.378.con.0001	1943545	A	G	4283.44	112.5	0.92	Nonsyn	tgc	Cgc	343T>C	Cys115Arg		fig|209.378.peg.1828			Citrate synthase (si) (EC 2.3.3.1)	hypothetical protein	Outer membrane protein ImpK/VasF, OmpA/MotB domain	missense_variant	MODERATE	K01647	Metabolism	Carbohydrate metabolism	00630 Glyoxylate and dicarboxylate metabolism [PATH:ko00630]	CS, gltA; citrate synthase [EC:2.3.3.1]	2	P:tricarboxylic acid cycle; F:transferase activity, transferring acyl groups, acyl groups converted into alkyl on transfer	IPR002020 (PRINTS); G3DSA:2.20.28.60 (GENE3D); IPR016143 (G3DSA:1.10.230.GENE3D); IPR002020 (PFAM); IPR024176 (PIRSF); IPR016142 (G3DSA:1.10.580.GENE3D); PTHR42871 (PANTHER); IPR019810 (PROSITE_PATTERNS); IPR036969 (SUPERFAMILY)
F0vF3	2:PE1,SE1	209.378.con.0001	1943545	A	G	5130.31	105	0.91	Nonsyn	tgc	Cgc	343T>C	Cys115Arg		fig|209.378.peg.1828			Citrate synthase (si) (EC 2.3.3.1)	hypothetical protein	Outer membrane protein ImpK/VasF, OmpA/MotB domain	missense_variant	MODERATE	K01647	Metabolism	Carbohydrate metabolism	00020 Citrate cycle (TCA cycle) [PATH:ko00020]	CS, gltA; citrate synthase [EC:2.3.3.1]	2	P:tricarboxylic acid cycle; F:transferase activity, transferring acyl groups, acyl groups converted into alkyl on transfer	IPR002020 (PRINTS); G3DSA:2.20.28.60 (GENE3D); IPR016143 (G3DSA:1.10.230.GENE3D); IPR002020 (PFAM); IPR024176 (PIRSF); IPR016142 (G3DSA:1.10.580.GENE3D); PTHR42871 (PANTHER); IPR019810 (PROSITE_PATTERNS); IPR036969 (SUPERFAMILY)
F0vF3	2:PE1,SE1	209.378.con.0001	1943545	A	G	5130.31	105	0.91	Nonsyn	tgc	Cgc	343T>C	Cys115Arg		fig|209.378.peg.1828			Citrate synthase (si) (EC 2.3.3.1)	hypothetical protein	Outer membrane protein ImpK/VasF, OmpA/MotB domain	missense_variant	MODERATE	K01647	Metabolism	Carbohydrate metabolism	00630 Glyoxylate and dicarboxylate metabolism [PATH:ko00630]	CS, gltA; citrate synthase [EC:2.3.3.1]	2	P:tricarboxylic acid cycle; F:transferase activity, transferring acyl groups, acyl groups converted into alkyl on transfer	IPR002020 (PRINTS); G3DSA:2.20.28.60 (GENE3D); IPR016143 (G3DSA:1.10.230.GENE3D); IPR002020 (PFAM); IPR024176 (PIRSF); IPR016142 (G3DSA:1.10.580.GENE3D); PTHR42871 (PANTHER); IPR019810 (PROSITE_PATTERNS); IPR036969 (SUPERFAMILY)
F0vF4	2:PE1,SE1	209.378.con.0001	1943545	A	G	6753.34	137.5	0.88	Nonsyn	tgc	Cgc	343T>C	Cys115Arg		fig|209.378.peg.1828			Citrate synthase (si) (EC 2.3.3.1)	hypothetical protein	Outer membrane protein ImpK/VasF, OmpA/MotB domain	missense_variant	MODERATE	K01647	Metabolism	Carbohydrate metabolism	00020 Citrate cycle (TCA cycle) [PATH:ko00020]	CS, gltA; citrate synthase [EC:2.3.3.1]	2	P:tricarboxylic acid cycle; F:transferase activity, transferring acyl groups, acyl groups converted into alkyl on transfer	IPR002020 (PRINTS); G3DSA:2.20.28.60 (GENE3D); IPR016143 (G3DSA:1.10.230.GENE3D); IPR002020 (PFAM); IPR024176 (PIRSF); IPR016142 (G3DSA:1.10.580.GENE3D); PTHR42871 (PANTHER); IPR019810 (PROSITE_PATTERNS); IPR036969 (SUPERFAMILY)
F0vF4	2:PE1,SE1	209.378.con.0001	1943545	A	G	6753.34	137.5	0.88	Nonsyn	tgc	Cgc	343T>C	Cys115Arg		fig|209.378.peg.1828			Citrate synthase (si) (EC 2.3.3.1)	hypothetical protein	Outer membrane protein ImpK/VasF, OmpA/MotB domain	missense_variant	MODERATE	K01647	Metabolism	Carbohydrate metabolism	00630 Glyoxylate and dicarboxylate metabolism [PATH:ko00630]	CS, gltA; citrate synthase [EC:2.3.3.1]	2	P:tricarboxylic acid cycle; F:transferase activity, transferring acyl groups, acyl groups converted into alkyl on transfer	IPR002020 (PRINTS); G3DSA:2.20.28.60 (GENE3D); IPR016143 (G3DSA:1.10.230.GENE3D); IPR002020 (PFAM); IPR024176 (PIRSF); IPR016142 (G3DSA:1.10.580.GENE3D); PTHR42871 (PANTHER); IPR019810 (PROSITE_PATTERNS); IPR036969 (SUPERFAMILY)
F0vF2	2:PE1,SE1	209.378.con.0001	2358701	C	T	3921.99	116	0.96	Nonsyn	tct	tTt	14C>T	Ser5Phe		fig|209.378.peg.2213			hypothetical protein	dTDP-4-dehydrorhamnose 3,5-epimerase (EC 5.1.3.13)	SAM-dependent methyltransferase	missense_variant	MODERATE	K08679	Metabolism	Carbohydrate metabolism	00520 Amino sugar and nucleotide sugar metabolism [PATH:ko00520]	E5.1.3.6; UDP-glucuronate 4-epimerase [EC:5.1.3.6]	2	F:coenzyme binding; F:catalytic activity	IPR001509 (PFAM); G3DSA:3.40.50.720 (GENE3D); G3DSA:3.90.25.10 (GENE3D); PTHR43245:SF1 (PANTHER); PTHR43245 (PANTHER); IPR036291 (SUPERFAMILY)
F0vF2	1:PE1	209.378.con.0001	2359623	TGGGGGGGGGGGGGGGT	TGGGGGGGGGGGGT	260.13	18	0.4	Deletion	aatgggggggggggggggtaa	aaTGGGGGGGGGGGGTaa	949_951delGGG	Gly317del		fig|209.378.peg.2213			hypothetical protein	dTDP-4-dehydrorhamnose 3,5-epimerase (EC 5.1.3.13)	SAM-dependent methyltransferase	inframe_deletion	MODERATE	K08679	Metabolism	Carbohydrate metabolism	00520 Amino sugar and nucleotide sugar metabolism [PATH:ko00520]	E5.1.3.6; UDP-glucuronate 4-epimerase [EC:5.1.3.6]	2	F:coenzyme binding; F:catalytic activity	IPR001509 (PFAM); G3DSA:3.40.50.720 (GENE3D); G3DSA:3.90.25.10 (GENE3D); PTHR43245:SF1 (PANTHER); PTHR43245 (PANTHER); IPR036291 (SUPERFAMILY)
F0vF3	2:PE1,SE1	209.378.con.0001	2358701	C	T	5095.4	121	0.94	Nonsyn	tct	tTt	14C>T	Ser5Phe		fig|209.378.peg.2213			hypothetical protein	dTDP-4-dehydrorhamnose 3,5-epimerase (EC 5.1.3.13)	SAM-dependent methyltransferase	missense_variant	MODERATE	K08679	Metabolism	Carbohydrate metabolism	00520 Amino sugar and nucleotide sugar metabolism [PATH:ko00520]	E5.1.3.6; UDP-glucuronate 4-epimerase [EC:5.1.3.6]	2	F:coenzyme binding; F:catalytic activity	IPR001509 (PFAM); G3DSA:3.40.50.720 (GENE3D); G3DSA:3.90.25.10 (GENE3D); PTHR43245:SF1 (PANTHER); PTHR43245 (PANTHER); IPR036291 (SUPERFAMILY)
F0vF3	1:PE1	209.378.con.0001	2359623	TGGGGGGGGGGGGGGGT	TGGGGGGGGGGGGT	421.301	20	0.36	Deletion	aatgggggggggggggggtaa	aaTGGGGGGGGGGGGTaa	949_951delGGG	Gly317del		fig|209.378.peg.2213			hypothetical protein	dTDP-4-dehydrorhamnose 3,5-epimerase (EC 5.1.3.13)	SAM-dependent methyltransferase	inframe_deletion	MODERATE	K08679	Metabolism	Carbohydrate metabolism	00520 Amino sugar and nucleotide sugar metabolism [PATH:ko00520]	E5.1.3.6; UDP-glucuronate 4-epimerase [EC:5.1.3.6]	2	F:coenzyme binding; F:catalytic activity	IPR001509 (PFAM); G3DSA:3.40.50.720 (GENE3D); G3DSA:3.90.25.10 (GENE3D); PTHR43245:SF1 (PANTHER); PTHR43245 (PANTHER); IPR036291 (SUPERFAMILY)
F0vF4	2:PE1,SE1	209.378.con.0001	2358701	C	T	4786.21	96.5	0.95	Nonsyn	tct	tTt	14C>T	Ser5Phe		fig|209.378.peg.2213			hypothetical protein	dTDP-4-dehydrorhamnose 3,5-epimerase (EC 5.1.3.13)	SAM-dependent methyltransferase	missense_variant	MODERATE	K08679	Metabolism	Carbohydrate metabolism	00520 Amino sugar and nucleotide sugar metabolism [PATH:ko00520]	E5.1.3.6; UDP-glucuronate 4-epimerase [EC:5.1.3.6]	2	F:coenzyme binding; F:catalytic activity	IPR001509 (PFAM); G3DSA:3.40.50.720 (GENE3D); G3DSA:3.90.25.10 (GENE3D); PTHR43245:SF1 (PANTHER); PTHR43245 (PANTHER); IPR036291 (SUPERFAMILY)
F0vF4	1:PE1	209.378.con.0001	2359623	TGGGGGGGGGGGGGGGT	TGGGGGGGGGGGGGT	487.964	23	0.38	Deletion	aatgggggggggggggggtaa	aaTGGGGGGGGGGGGGTaa	950_951delGG	Gly317fs	yes	fig|209.378.peg.2213			hypothetical protein	dTDP-4-dehydrorhamnose 3,5-epimerase (EC 5.1.3.13)	SAM-dependent methyltransferase	frameshift_variant	HIGH	K08679	Metabolism	Carbohydrate metabolism	00520 Amino sugar and nucleotide sugar metabolism [PATH:ko00520]	E5.1.3.6; UDP-glucuronate 4-epimerase [EC:5.1.3.6]	2	F:coenzyme binding; F:catalytic activity	IPR001509 (PFAM); G3DSA:3.40.50.720 (GENE3D); G3DSA:3.90.25.10 (GENE3D); PTHR43245:SF1 (PANTHER); PTHR43245 (PANTHER); IPR036291 (SUPERFAMILY)
F0vF4	2:PE1,SE1	209.378.con.0001	1287311	C	T	4554.39	98.5	0.93	Synon	ctg	ctA	81G>A	Leu27Leu		fig|209.378.peg.1212			ALPHA (1,3)-FUCOSYLTRANSFERASE	hypothetical protein	hypothetical protein	synonymous_variant	LOW						3	F:fucosyltransferase activity; C:membrane; P:protein glycosylation	IPR038577 (G3DSA:3.40.50.GENE3D); IPR041058 (PFAM); IPR001503 (PFAM); IPR001503 (PANTHER); PTHR11929:SF197 (PANTHER); SSF53756 (SUPERFAMILY)
F0vF3	1:PE1	209.378.con.0001	885495	CGGGGGGGGGGGGGGA	CGGGGGGGGGGGA	361.862	16	0.55	Deletion	acggggggggggggggag	aCGGGGGGGGGGGAg	950_952delGGG	Gly317_Glu318del		fig|209.378.peg.831			N-acetylneuraminate synthase (EC 2.5.1.56)	Acetolactate synthase large subunit (EC 2.2.1.6)	Acyl carrier protein, putative	disruptive_inframe_deletion	MODERATE	K01654	Metabolism	Carbohydrate metabolism	00520 Amino sugar and nucleotide sugar metabolism [PATH:ko00520]	E2.5.1.56, neuB; N-acetylneuraminate synthase [EC:2.5.1.56]	2	F:catalytic activity; P:carbohydrate biosynthetic process	IPR013974 (SMART); IPR013132 (PFAM); G3DSA:3.90.1210.10 (GENE3D); IPR013785 (G3DSA:3.20.20.GENE3D); IPR013974 (PFAM); PTHR42966 (PANTHER); PTHR42966:SF1 (PANTHER); IPR006190 (PROSITE_PROFILES); IPR036732 (SUPERFAMILY); SSF51569 (SUPERFAMILY)
F2vF4	2:PE1,SE1	209.379.con.0001	136470	G	A	4576.01	99	0.94	Synon	ctg	ctA	81G>A	Leu27Leu		fig|209.379.peg.141			ALPHA (1,3)-FUCOSYLTRANSFERASE	hypothetical protein	hypothetical protein	synonymous_variant	LOW						3	F:fucosyltransferase activity; C:membrane; P:protein glycosylation	IPR038577 (G3DSA:3.40.50.GENE3D); IPR001503 (PFAM); IPR041058 (PFAM); PTHR11929:SF197 (PANTHER); IPR001503 (PANTHER); SSF53756 (SUPERFAMILY)
F3vF4	2:PE1,SE1	209.380.con.0002	85050	G	A	4576.01	99	0.94	Synon	ctg	ctA	81G>A	Leu27Leu		fig|209.380.peg.1412			ALPHA (1,3)-FUCOSYLTRANSFERASE	hypothetical protein	hypothetical protein	synonymous_variant	LOW						3	F:fucosyltransferase activity; C:membrane; P:protein glycosylation	IPR038577 (G3DSA:3.40.50.GENE3D); IPR001503 (PFAM); IPR041058 (PFAM); PTHR11929:SF197 (PANTHER); IPR001503 (PANTHER); SSF53756 (SUPERFAMILY)
F0vF4	2:PE1,SE1	209.378.con.0001	664777	G	A	5861.87	119.5	0.96	Synon	tgc	tgT	1266C>T	Cys422Cys		fig|209.378.peg.615			Anthranilate synthase, aminase component (EC 4.1.3.27)	hypothetical protein	Phospho-N-acetylmuramoyl-pentapeptide-transferase (EC 2.7.8.13)	synonymous_variant	LOW	K01657	Metabolism	Overview	01230 Biosynthesis of amino acids [PATH:ko01230]	trpE; anthranilate synthase component I [EC:4.1.3.27]	1	P:biosynthetic process	IPR019999 (PRINTS); IPR006805 (PFAM); IPR005801 (G3DSA:3.60.120.GENE3D); IPR015890 (PFAM); PTHR11236:SF9 (PANTHER); PTHR11236 (PANTHER); IPR005801 (SUPERFAMILY)
F0vF4	2:PE1,SE1	209.378.con.0001	664777	G	A	5861.87	119.5	0.96	Synon	tgc	tgT	1266C>T	Cys422Cys		fig|209.378.peg.615			Anthranilate synthase, aminase component (EC 4.1.3.27)	hypothetical protein	Phospho-N-acetylmuramoyl-pentapeptide-transferase (EC 2.7.8.13)	synonymous_variant	LOW	K01657	Metabolism	Amino acid metabolism	00400 Phenylalanine, tyrosine and tryptophan biosynthesis [PATH:ko00400]	trpE; anthranilate synthase component I [EC:4.1.3.27]	1	P:biosynthetic process	IPR019999 (PRINTS); IPR006805 (PFAM); IPR005801 (G3DSA:3.60.120.GENE3D); IPR015890 (PFAM); PTHR11236:SF9 (PANTHER); PTHR11236 (PANTHER); IPR005801 (SUPERFAMILY)
F0vF4	2:PE1,SE1	209.378.con.0001	664777	G	A	5861.87	119.5	0.96	Synon	tgc	tgT	1266C>T	Cys422Cys		fig|209.378.peg.615			Anthranilate synthase, aminase component (EC 4.1.3.27)	hypothetical protein	Phospho-N-acetylmuramoyl-pentapeptide-transferase (EC 2.7.8.13)	synonymous_variant	LOW	K01657	Metabolism	Biosynthesis of other secondary metabolites	00405 Phenazine biosynthesis [PATH:ko00405]	trpE; anthranilate synthase component I [EC:4.1.3.27]	1	P:biosynthetic process	IPR019999 (PRINTS); IPR006805 (PFAM); IPR005801 (G3DSA:3.60.120.GENE3D); IPR015890 (PFAM); PTHR11236:SF9 (PANTHER); PTHR11236 (PANTHER); IPR005801 (SUPERFAMILY)
F0vF4	2:PE1,SE1	209.378.con.0001	664777	G	A	5861.87	119.5	0.96	Synon	tgc	tgT	1266C>T	Cys422Cys		fig|209.378.peg.615			Anthranilate synthase, aminase component (EC 4.1.3.27)	hypothetical protein	Phospho-N-acetylmuramoyl-pentapeptide-transferase (EC 2.7.8.13)	synonymous_variant	LOW	K01657	Cellular Processes	Cellular community - prokaryotes	02024 Quorum sensing [PATH:ko02024]	trpE; anthranilate synthase component I [EC:4.1.3.27]	1	P:biosynthetic process	IPR019999 (PRINTS); IPR006805 (PFAM); IPR005801 (G3DSA:3.60.120.GENE3D); IPR015890 (PFAM); PTHR11236:SF9 (PANTHER); PTHR11236 (PANTHER); IPR005801 (SUPERFAMILY)
F0vF4	2:PE1,SE1	209.378.con.0001	664777	G	A	5861.87	119.5	0.96	Synon	tgc	tgT	1266C>T	Cys422Cys		fig|209.378.peg.615			Anthranilate synthase, aminase component (EC 4.1.3.27)	hypothetical protein	Phospho-N-acetylmuramoyl-pentapeptide-transferase (EC 2.7.8.13)	synonymous_variant	LOW	K01657	Cellular Processes	Cellular community - prokaryotes	02025 Biofilm formation - Pseudomonas aeruginosa [PATH:ko02025]	trpE; anthranilate synthase component I [EC:4.1.3.27]	1	P:biosynthetic process	IPR019999 (PRINTS); IPR006805 (PFAM); IPR005801 (G3DSA:3.60.120.GENE3D); IPR015890 (PFAM); PTHR11236:SF9 (PANTHER); PTHR11236 (PANTHER); IPR005801 (SUPERFAMILY)
F2vF4	2:PE1,SE1	209.379.con.0001	758848	C	T	5829.48	120	0.97	Synon	tgc	tgT	1266C>T	Cys422Cys		fig|209.379.peg.741			Anthranilate synthase, aminase component (EC 4.1.3.27)	Phospho-N-acetylmuramoyl-pentapeptide-transferase (EC 2.7.8.13)	hypothetical protein	synonymous_variant	LOW	K01657	Metabolism	Overview	01230 Biosynthesis of amino acids [PATH:ko01230]	trpE; anthranilate synthase component I [EC:4.1.3.27]	1	P:biosynthetic process	IPR019999 (PRINTS); IPR006805 (PFAM); IPR005801 (G3DSA:3.60.120.GENE3D); IPR015890 (PFAM); PTHR11236:SF9 (PANTHER); PTHR11236 (PANTHER); IPR005801 (SUPERFAMILY)
F2vF4	2:PE1,SE1	209.379.con.0001	758848	C	T	5829.48	120	0.97	Synon	tgc	tgT	1266C>T	Cys422Cys		fig|209.379.peg.741			Anthranilate synthase, aminase component (EC 4.1.3.27)	Phospho-N-acetylmuramoyl-pentapeptide-transferase (EC 2.7.8.13)	hypothetical protein	synonymous_variant	LOW	K01657	Metabolism	Amino acid metabolism	00400 Phenylalanine, tyrosine and tryptophan biosynthesis [PATH:ko00400]	trpE; anthranilate synthase component I [EC:4.1.3.27]	1	P:biosynthetic process	IPR019999 (PRINTS); IPR006805 (PFAM); IPR005801 (G3DSA:3.60.120.GENE3D); IPR015890 (PFAM); PTHR11236:SF9 (PANTHER); PTHR11236 (PANTHER); IPR005801 (SUPERFAMILY)
F2vF4	2:PE1,SE1	209.379.con.0001	758848	C	T	5829.48	120	0.97	Synon	tgc	tgT	1266C>T	Cys422Cys		fig|209.379.peg.741			Anthranilate synthase, aminase component (EC 4.1.3.27)	Phospho-N-acetylmuramoyl-pentapeptide-transferase (EC 2.7.8.13)	hypothetical protein	synonymous_variant	LOW	K01657	Metabolism	Biosynthesis of other secondary metabolites	00405 Phenazine biosynthesis [PATH:ko00405]	trpE; anthranilate synthase component I [EC:4.1.3.27]	1	P:biosynthetic process	IPR019999 (PRINTS); IPR006805 (PFAM); IPR005801 (G3DSA:3.60.120.GENE3D); IPR015890 (PFAM); PTHR11236:SF9 (PANTHER); PTHR11236 (PANTHER); IPR005801 (SUPERFAMILY)
F2vF4	2:PE1,SE1	209.379.con.0001	758848	C	T	5829.48	120	0.97	Synon	tgc	tgT	1266C>T	Cys422Cys		fig|209.379.peg.741			Anthranilate synthase, aminase component (EC 4.1.3.27)	Phospho-N-acetylmuramoyl-pentapeptide-transferase (EC 2.7.8.13)	hypothetical protein	synonymous_variant	LOW	K01657	Cellular Processes	Cellular community - prokaryotes	02024 Quorum sensing [PATH:ko02024]	trpE; anthranilate synthase component I [EC:4.1.3.27]	1	P:biosynthetic process	IPR019999 (PRINTS); IPR006805 (PFAM); IPR005801 (G3DSA:3.60.120.GENE3D); IPR015890 (PFAM); PTHR11236:SF9 (PANTHER); PTHR11236 (PANTHER); IPR005801 (SUPERFAMILY)
F2vF4	2:PE1,SE1	209.379.con.0001	758848	C	T	5829.48	120	0.97	Synon	tgc	tgT	1266C>T	Cys422Cys		fig|209.379.peg.741			Anthranilate synthase, aminase component (EC 4.1.3.27)	Phospho-N-acetylmuramoyl-pentapeptide-transferase (EC 2.7.8.13)	hypothetical protein	synonymous_variant	LOW	K01657	Cellular Processes	Cellular community - prokaryotes	02025 Biofilm formation - Pseudomonas aeruginosa [PATH:ko02025]	trpE; anthranilate synthase component I [EC:4.1.3.27]	1	P:biosynthetic process	IPR019999 (PRINTS); IPR006805 (PFAM); IPR005801 (G3DSA:3.60.120.GENE3D); IPR015890 (PFAM); PTHR11236:SF9 (PANTHER); PTHR11236 (PANTHER); IPR005801 (SUPERFAMILY)
F3vF4	2:PE1,SE1	209.380.con.0002	707392	C	T	5829.48	120	0.97	Synon	tgc	tgT	1266C>T	Cys422Cys		fig|209.380.peg.2011			Anthranilate synthase, aminase component (EC 4.1.3.27)	Phospho-N-acetylmuramoyl-pentapeptide-transferase (EC 2.7.8.13)	hypothetical protein	synonymous_variant	LOW	K01657	Metabolism	Overview	01230 Biosynthesis of amino acids [PATH:ko01230]	trpE; anthranilate synthase component I [EC:4.1.3.27]	1	P:biosynthetic process	IPR019999 (PRINTS); IPR006805 (PFAM); IPR005801 (G3DSA:3.60.120.GENE3D); IPR015890 (PFAM); PTHR11236:SF9 (PANTHER); PTHR11236 (PANTHER); IPR005801 (SUPERFAMILY)
F3vF4	2:PE1,SE1	209.380.con.0002	707392	C	T	5829.48	120	0.97	Synon	tgc	tgT	1266C>T	Cys422Cys		fig|209.380.peg.2011			Anthranilate synthase, aminase component (EC 4.1.3.27)	Phospho-N-acetylmuramoyl-pentapeptide-transferase (EC 2.7.8.13)	hypothetical protein	synonymous_variant	LOW	K01657	Metabolism	Amino acid metabolism	00400 Phenylalanine, tyrosine and tryptophan biosynthesis [PATH:ko00400]	trpE; anthranilate synthase component I [EC:4.1.3.27]	1	P:biosynthetic process	IPR019999 (PRINTS); IPR006805 (PFAM); IPR005801 (G3DSA:3.60.120.GENE3D); IPR015890 (PFAM); PTHR11236:SF9 (PANTHER); PTHR11236 (PANTHER); IPR005801 (SUPERFAMILY)
F3vF4	2:PE1,SE1	209.380.con.0002	707392	C	T	5829.48	120	0.97	Synon	tgc	tgT	1266C>T	Cys422Cys		fig|209.380.peg.2011			Anthranilate synthase, aminase component (EC 4.1.3.27)	Phospho-N-acetylmuramoyl-pentapeptide-transferase (EC 2.7.8.13)	hypothetical protein	synonymous_variant	LOW	K01657	Metabolism	Biosynthesis of other secondary metabolites	00405 Phenazine biosynthesis [PATH:ko00405]	trpE; anthranilate synthase component I [EC:4.1.3.27]	1	P:biosynthetic process	IPR019999 (PRINTS); IPR006805 (PFAM); IPR005801 (G3DSA:3.60.120.GENE3D); IPR015890 (PFAM); PTHR11236:SF9 (PANTHER); PTHR11236 (PANTHER); IPR005801 (SUPERFAMILY)
F3vF4	2:PE1,SE1	209.380.con.0002	707392	C	T	5829.48	120	0.97	Synon	tgc	tgT	1266C>T	Cys422Cys		fig|209.380.peg.2011			Anthranilate synthase, aminase component (EC 4.1.3.27)	Phospho-N-acetylmuramoyl-pentapeptide-transferase (EC 2.7.8.13)	hypothetical protein	synonymous_variant	LOW	K01657	Cellular Processes	Cellular community - prokaryotes	02024 Quorum sensing [PATH:ko02024]	trpE; anthranilate synthase component I [EC:4.1.3.27]	1	P:biosynthetic process	IPR019999 (PRINTS); IPR006805 (PFAM); IPR005801 (G3DSA:3.60.120.GENE3D); IPR015890 (PFAM); PTHR11236:SF9 (PANTHER); PTHR11236 (PANTHER); IPR005801 (SUPERFAMILY)
F3vF4	2:PE1,SE1	209.380.con.0002	707392	C	T	5829.48	120	0.97	Synon	tgc	tgT	1266C>T	Cys422Cys		fig|209.380.peg.2011			Anthranilate synthase, aminase component (EC 4.1.3.27)	Phospho-N-acetylmuramoyl-pentapeptide-transferase (EC 2.7.8.13)	hypothetical protein	synonymous_variant	LOW	K01657	Cellular Processes	Cellular community - prokaryotes	02025 Biofilm formation - Pseudomonas aeruginosa [PATH:ko02025]	trpE; anthranilate synthase component I [EC:4.1.3.27]	1	P:biosynthetic process	IPR019999 (PRINTS); IPR006805 (PFAM); IPR005801 (G3DSA:3.60.120.GENE3D); IPR015890 (PFAM); PTHR11236:SF9 (PANTHER); PTHR11236 (PANTHER); IPR005801 (SUPERFAMILY)
F2vF4	1:SE1	209.379.con.0001	538132	TCCCCCCCCCCCCG	TCCCCCCCCCCCG	40.6901	15	0.23	Deletion	acgggggggggggga	aCGGGGGGGGGGGA	939delG	Thr313fs	yes	fig|209.379.peg.526			N-acetylneuraminate synthase (EC 2.5.1.56)	Acyl carrier protein, putative	Acetolactate synthase large subunit (EC 2.2.1.6)	frameshift_variant	HIGH	K01654	Metabolism	Carbohydrate metabolism	00520 Amino sugar and nucleotide sugar metabolism [PATH:ko00520]	E2.5.1.56, neuB; N-acetylneuraminate synthase [EC:2.5.1.56]	2	F:catalytic activity; P:carbohydrate biosynthetic process	IPR013132 (PFAM); IPR013785 (G3DSA:3.20.20.GENE3D); G3DSA:3.90.1210.10 (GENE3D); PTHR42966 (PANTHER); PTHR42966:SF1 (PANTHER); SSF51569 (SUPERFAMILY)
F0vF2	2:PE1,SE1	209.378.con.0001	2082048	AGGGGGGGGGT	AGGGGGGGGT	2866.57	66.5	0.6	Deletion	agggggggggta	AGGGGGGGGTa	2335delG	Val779fs	yes	fig|209.378.peg.1950			Phosphoenolpyruvate carboxylase (EC 4.1.1.31)	Ketol-acid reductoisomerase (NADP(+)) (EC 1.1.1.86)	T6SS component Hcp	frameshift_variant	HIGH	K01595	Metabolism	Carbohydrate metabolism	00620 Pyruvate metabolism [PATH:ko00620]	ppc; phosphoenolpyruvate carboxylase [EC:4.1.1.31]	4	P:gluconeogenesis; P:reductive tricarboxylic acid cycle; P:carbon fixation; F:phosphoenolpyruvate carboxylase activity	IPR021135 (PRINTS); IPR021135 (PFAM); IPR021135 (PANTHER); PTHR30523:SF6 (PANTHER); IPR018129 (PROSITE_PATTERNS); IPR033129 (PROSITE_PATTERNS); IPR015813 (SUPERFAMILY)
F0vF3	1:PE1	209.378.con.0001	2082048	AGGGGGGGGGT	AGGGGGGGGT	2760.49	102	0.91	Deletion	agggggggggta	AGGGGGGGGTa	2335delG	Val779fs	yes	fig|209.378.peg.1950			Phosphoenolpyruvate carboxylase (EC 4.1.1.31)	Ketol-acid reductoisomerase (NADP(+)) (EC 1.1.1.86)	T6SS component Hcp	frameshift_variant	HIGH	K01595	Metabolism	Carbohydrate metabolism	00620 Pyruvate metabolism [PATH:ko00620]	ppc; phosphoenolpyruvate carboxylase [EC:4.1.1.31]	4	P:gluconeogenesis; P:reductive tricarboxylic acid cycle; P:carbon fixation; F:phosphoenolpyruvate carboxylase activity	IPR021135 (PRINTS); IPR021135 (PFAM); IPR021135 (PANTHER); PTHR30523:SF6 (PANTHER); IPR018129 (PROSITE_PATTERNS); IPR033129 (PROSITE_PATTERNS); IPR015813 (SUPERFAMILY)
F0vF4	1:PE1	209.378.con.0001	2082048	AGGGGGGGGGT	AGGGGGGGGT	4056.8	148	0.91	Deletion	agggggggggta	AGGGGGGGGTa	2335delG	Val779fs	yes	fig|209.378.peg.1950			Phosphoenolpyruvate carboxylase (EC 4.1.1.31)	Ketol-acid reductoisomerase (NADP(+)) (EC 1.1.1.86)	T6SS component Hcp	frameshift_variant	HIGH	K01595	Metabolism	Carbohydrate metabolism	00620 Pyruvate metabolism [PATH:ko00620]	ppc; phosphoenolpyruvate carboxylase [EC:4.1.1.31]	4	P:gluconeogenesis; P:reductive tricarboxylic acid cycle; P:carbon fixation; F:phosphoenolpyruvate carboxylase activity	IPR021135 (PRINTS); IPR021135 (PFAM); IPR021135 (PANTHER); PTHR30523:SF6 (PANTHER); IPR018129 (PROSITE_PATTERNS); IPR033129 (PROSITE_PATTERNS); IPR015813 (SUPERFAMILY)
F0vF4	2:PE1,SE1	209.378.con.0001	1454811	G	A	5197.17	107	0.97	Nonsyn	gat	Aat	397G>A	Asp133Asn		fig|209.378.peg.1377			Phosphoenolpyruvate synthase (EC 2.7.9.2)	hypothetical protein	hypothetical protein	missense_variant	MODERATE	K01007	Metabolism	Carbohydrate metabolism	00620 Pyruvate metabolism [PATH:ko00620]	pps, ppsA; pyruvate, water dikinase [EC:2.7.9.2]	6	F:ATP binding; P:gluconeogenesis; P:reductive tricarboxylic acid cycle; P:phosphorylation; P:pyruvate metabolic process; F:pyruvate, water dikinase activity	PR01736 (PRINTS); IPR002192 (PFAM); IPR008279 (PFAM); G3DSA:3.50.30.10 (GENE3D); IPR006319 (TIGRFAM); IPR013815 (G3DSA:3.30.1490.GENE3D); IPR040442 (G3DSA:3.20.20.GENE3D); IPR006319 (PIRSF); IPR000121 (PFAM); G3DSA:3.30.470.20 (GENE3D); IPR006319 (PANTHER); IPR018274 (PROSITE_PATTERNS); IPR015813 (SUPERFAMILY); SSF56059 (SUPERFAMILY); IPR036637 (SUPERFAMILY)
F2vF4	2:PE1,SE1	209.379.con.0002	220291	C	T	5185.46	107	0.96	Nonsyn	gat	Aat	397G>A	Asp133Asn		fig|209.379.peg.2605			Phosphoenolpyruvate synthase (EC 2.7.9.2)	hypothetical protein	hypothetical protein	missense_variant	MODERATE	K01007	Metabolism	Carbohydrate metabolism	00620 Pyruvate metabolism [PATH:ko00620]	pps, ppsA; pyruvate, water dikinase [EC:2.7.9.2]	6	F:ATP binding; P:gluconeogenesis; P:reductive tricarboxylic acid cycle; P:phosphorylation; P:pyruvate metabolic process; F:pyruvate, water dikinase activity	PR01736 (PRINTS); IPR002192 (PFAM); IPR008279 (PFAM); G3DSA:3.50.30.10 (GENE3D); IPR006319 (TIGRFAM); IPR013815 (G3DSA:3.30.1490.GENE3D); IPR040442 (G3DSA:3.20.20.GENE3D); IPR006319 (PIRSF); IPR000121 (PFAM); G3DSA:3.30.470.20 (GENE3D); IPR006319 (PANTHER); IPR018274 (PROSITE_PATTERNS); IPR015813 (SUPERFAMILY); SSF56059 (SUPERFAMILY); IPR036637 (SUPERFAMILY)
F3vF4	2:PE1,SE1	209.380.con.0001	1295674	C	T	5185.46	107	0.96	Nonsyn	gat	Aat	397G>A	Asp133Asn		fig|209.380.peg.1246			Phosphoenolpyruvate synthase (EC 2.7.9.2)	hypothetical protein	hypothetical protein	missense_variant	MODERATE	K01007	Metabolism	Carbohydrate metabolism	00620 Pyruvate metabolism [PATH:ko00620]	pps, ppsA; pyruvate, water dikinase [EC:2.7.9.2]	6	F:ATP binding; P:gluconeogenesis; P:reductive tricarboxylic acid cycle; P:phosphorylation; P:pyruvate metabolic process; F:pyruvate, water dikinase activity	PR01736 (PRINTS); IPR002192 (PFAM); IPR008279 (PFAM); G3DSA:3.50.30.10 (GENE3D); IPR006319 (TIGRFAM); IPR013815 (G3DSA:3.30.1490.GENE3D); IPR040442 (G3DSA:3.20.20.GENE3D); IPR006319 (PIRSF); IPR000121 (PFAM); G3DSA:3.30.470.20 (GENE3D); IPR006319 (PANTHER); IPR018274 (PROSITE_PATTERNS); IPR015813 (SUPERFAMILY); SSF56059 (SUPERFAMILY); IPR036637 (SUPERFAMILY)
F0vF2	2:PE1,SE1	209.378.con.0001	2386012	G	A	4898.75	153	0.95	Nonsyn	gca	gTa	638C>T	Ala213Val		fig|209.378.peg.2235			UDP-N-acetylenolpyruvoylglucosamine reductase (EC 1.3.1.98)	thiol:disulfide interchange protein (dsbC), putative	Flagellar biosynthesis protein FliQ	missense_variant	MODERATE	K00075	Metabolism	Carbohydrate metabolism	00520 Amino sugar and nucleotide sugar metabolism [PATH:ko00520]	murB; UDP-N-acetylmuramate dehydrogenase [EC:1.3.1.98]	4	F:flavin adenine dinucleotide binding; P:amino sugar metabolic process; F:UDP-N-acetylmuramate dehydrogenase activity; P:oxidation-reduction process	IPR016169 (G3DSA:3.30.465.GENE3D); IPR011601 (PFAM); IPR036635 (G3DSA:3.90.78.GENE3D); IPR003170 (TIGRFAM); PTHR21071:SF4 (PANTHER); IPR003170 (PANTHER); IPR003170 (HAMAP); IPR036635 (SUPERFAMILY); IPR036318 (SUPERFAMILY)
F0vF3	2:PE1,SE1	209.378.con.0001	2386012	G	A	5594.32	120.5	0.95	Nonsyn	gca	gTa	638C>T	Ala213Val		fig|209.378.peg.2235			UDP-N-acetylenolpyruvoylglucosamine reductase (EC 1.3.1.98)	thiol:disulfide interchange protein (dsbC), putative	Flagellar biosynthesis protein FliQ	missense_variant	MODERATE	K00075	Metabolism	Carbohydrate metabolism	00520 Amino sugar and nucleotide sugar metabolism [PATH:ko00520]	murB; UDP-N-acetylmuramate dehydrogenase [EC:1.3.1.98]	4	F:flavin adenine dinucleotide binding; P:amino sugar metabolic process; F:UDP-N-acetylmuramate dehydrogenase activity; P:oxidation-reduction process	IPR016169 (G3DSA:3.30.465.GENE3D); IPR011601 (PFAM); IPR036635 (G3DSA:3.90.78.GENE3D); IPR003170 (TIGRFAM); PTHR21071:SF4 (PANTHER); IPR003170 (PANTHER); IPR003170 (HAMAP); IPR036635 (SUPERFAMILY); IPR036318 (SUPERFAMILY)
F0vF4	2:PE1,SE1	209.378.con.0001	2386012	G	A	6630.93	131.5	0.94	Nonsyn	gca	gTa	638C>T	Ala213Val		fig|209.378.peg.2235			UDP-N-acetylenolpyruvoylglucosamine reductase (EC 1.3.1.98)	thiol:disulfide interchange protein (dsbC), putative	Flagellar biosynthesis protein FliQ	missense_variant	MODERATE	K00075	Metabolism	Carbohydrate metabolism	00520 Amino sugar and nucleotide sugar metabolism [PATH:ko00520]	murB; UDP-N-acetylmuramate dehydrogenase [EC:1.3.1.98]	4	F:flavin adenine dinucleotide binding; P:amino sugar metabolic process; F:UDP-N-acetylmuramate dehydrogenase activity; P:oxidation-reduction process	IPR016169 (G3DSA:3.30.465.GENE3D); IPR011601 (PFAM); IPR036635 (G3DSA:3.90.78.GENE3D); IPR003170 (TIGRFAM); PTHR21071:SF4 (PANTHER); IPR003170 (PANTHER); IPR003170 (HAMAP); IPR036635 (SUPERFAMILY); IPR036318 (SUPERFAMILY)
F0vF3	2:PE1,SE1	209.378.con.0001	1266233	G	A	4000.03	88.5	0.96	Nonsyn	gtg	Atg	517G>A	Val173Met		fig|209.378.peg.1193			Cell division protein FtsZ	Cell division protein FtsA	hypothetical protein	missense_variant	MODERATE	K03531	Cellular Processes	Cell growth and death	04112 Cell cycle - Caulobacter [PATH:ko04112]	ftsZ; cell division protein FtsZ	2	F:GTP binding; F:GTPase activity	IPR003008 (PRINTS); IPR018316 (SMART); IPR003008 (SMART); IPR000158 (TIGRFAM); IPR024757 (PFAM); IPR003008 (PFAM); IPR036525 (G3DSA:3.40.50.GENE3D); PTHR30314:SF3 (PANTHER); PTHR30314 (PANTHER); IPR020805 (PROSITE_PATTERNS); IPR000158 (HAMAP); IPR036525 (SUPERFAMILY); IPR008280 (SUPERFAMILY)
F2vF3	2:PE1,SE1	209.379.con.0001	157546	C	T	4048.66	89.5	0.96	Nonsyn	gtg	Atg	517G>A	Val173Met		fig|209.379.peg.161			Cell division protein FtsZ	hypothetical protein	Cell division protein FtsA	missense_variant	MODERATE	K03531	Cellular Processes	Cell growth and death	04112 Cell cycle - Caulobacter [PATH:ko04112]	ftsZ; cell division protein FtsZ	2	F:GTP binding; F:GTPase activity	IPR003008 (PRINTS); IPR018316 (SMART); IPR003008 (SMART); IPR000158 (TIGRFAM); IPR024757 (PFAM); IPR003008 (PFAM); IPR036525 (G3DSA:3.40.50.GENE3D); PTHR30314:SF3 (PANTHER); PTHR30314 (PANTHER); IPR020805 (PROSITE_PATTERNS); IPR000158 (HAMAP); IPR036525 (SUPERFAMILY); IPR008280 (SUPERFAMILY)
F3vF4	2:PE1,SE1	209.380.con.0002	106123	T	C	5244.29	102.5	0.92	Nonsyn	atg	Gtg	517A>G	Met173Val		fig|209.380.peg.1431			Cell division protein FtsZ	hypothetical protein	Cell division protein FtsA	missense_variant	MODERATE	K03531	Cellular Processes	Cell growth and death	04112 Cell cycle - Caulobacter [PATH:ko04112]	ftsZ; cell division protein FtsZ	2	F:GTP binding; F:GTPase activity	IPR003008 (PRINTS); IPR018316 (SMART); IPR003008 (SMART); IPR036525 (G3DSA:3.40.50.GENE3D); IPR003008 (PFAM); IPR024757 (PFAM); IPR000158 (TIGRFAM); PTHR30314:SF3 (PANTHER); PTHR30314 (PANTHER); IPR020805 (PROSITE_PATTERNS); IPR000158 (HAMAP); IPR036525 (SUPERFAMILY); IPR008280 (SUPERFAMILY)
F0vF4	2:PE1,SE1	209.378.con.0001	716027	G	A	6591.78	137.5	0.94	Nonsyn	gca	Aca	127G>A	Ala43Thr		fig|209.378.peg.668			Replicative DNA helicase (DnaB) (EC 3.6.4.12)	hypothetical protein	Ornithine carbamoyltransferase (EC 2.1.3.3)	missense_variant	MODERATE	K02314	Cellular Processes	Cell growth and death	04112 Cell cycle - Caulobacter [PATH:ko04112]	dnaB; replicative DNA helicase [EC:3.6.4.12]	5	C:replication fork; F:DNA binding; F:ATP binding; F:DNA helicase activity; P:DNA replication	IPR007694 (PFAM); IPR007692 (TIGRFAM); IPR016136 (G3DSA:1.10.860.GENE3D); G3DSA:3.40.50.300 (GENE3D); IPR007693 (PFAM); PTHR30153 (PANTHER); IPR007694 (PROSITE_PROFILES); IPR036185 (SUPERFAMILY); IPR027417 (SUPERFAMILY)
F2vF4	2:PE1,SE1	209.379.con.0001	707602	C	T	6603.48	139	0.95	Nonsyn	gca	Aca	127G>A	Ala43Thr		fig|209.379.peg.688			Replicative DNA helicase (DnaB) (EC 3.6.4.12)	Ornithine carbamoyltransferase (EC 2.1.3.3)	hypothetical protein	missense_variant	MODERATE	K02314	Cellular Processes	Cell growth and death	04112 Cell cycle - Caulobacter [PATH:ko04112]	dnaB; replicative DNA helicase [EC:3.6.4.12]	5	C:replication fork; F:DNA binding; F:ATP binding; F:DNA helicase activity; P:DNA replication	IPR007694 (PFAM); IPR007692 (TIGRFAM); IPR016136 (G3DSA:1.10.860.GENE3D); G3DSA:3.40.50.300 (GENE3D); IPR007693 (PFAM); PTHR30153 (PANTHER); IPR007694 (PROSITE_PROFILES); IPR036185 (SUPERFAMILY); IPR027417 (SUPERFAMILY)
F3vF4	2:PE1,SE1	209.380.con.0002	656149	C	T	6603.48	139	0.95	Nonsyn	gca	Aca	127G>A	Ala43Thr		fig|209.380.peg.1956			Replicative DNA helicase (DnaB) (EC 3.6.4.12)	Ornithine carbamoyltransferase (EC 2.1.3.3)	hypothetical protein	missense_variant	MODERATE	K02314	Cellular Processes	Cell growth and death	04112 Cell cycle - Caulobacter [PATH:ko04112]	dnaB; replicative DNA helicase [EC:3.6.4.12]	5	C:replication fork; F:DNA binding; F:ATP binding; F:DNA helicase activity; P:DNA replication	IPR007694 (PFAM); IPR007692 (TIGRFAM); IPR016136 (G3DSA:1.10.860.GENE3D); G3DSA:3.40.50.300 (GENE3D); IPR007693 (PFAM); PTHR30153 (PANTHER); IPR007694 (PROSITE_PROFILES); IPR036185 (SUPERFAMILY); IPR027417 (SUPERFAMILY)
F0vF2	2:PE1,SE1	209.378.con.0001	1046748	C	T	4223.61	110.5	0.95	Nonsyn	gct	gTt	959C>T	Ala320Val		fig|209.378.peg.984			Flagellar basal-body rod modification protein FlgD	tRNA dimethylallyltransferase (EC 2.5.1.75)	[4Fe-4S]-AdoMet protein YhcC/YtqA	missense_variant	MODERATE	K02389	Cellular Processes	Cell motility	02040 Flagellar assembly [PATH:ko02040]	flgD; flagellar basal-body rod modification protein FlgD			Coil (COILS); IPR025965 (PFAM); G3DSA:2.60.40.4070 (GENE3D); IPR005648 (PFAM); PTHR30435 (PANTHER); PTHR30435:SF15 (PANTHER)
F0vF3	2:PE1,SE1	209.378.con.0001	1046748	C	T	4749.83	99.5	0.96	Nonsyn	gct	gTt	959C>T	Ala320Val		fig|209.378.peg.984			Flagellar basal-body rod modification protein FlgD	tRNA dimethylallyltransferase (EC 2.5.1.75)	[4Fe-4S]-AdoMet protein YhcC/YtqA	missense_variant	MODERATE	K02389	Cellular Processes	Cell motility	02040 Flagellar assembly [PATH:ko02040]	flgD; flagellar basal-body rod modification protein FlgD			Coil (COILS); IPR025965 (PFAM); G3DSA:2.60.40.4070 (GENE3D); IPR005648 (PFAM); PTHR30435 (PANTHER); PTHR30435:SF15 (PANTHER)
F0vF4	2:PE1,SE1	209.378.con.0001	1046748	C	T	7190.24	151	0.96	Nonsyn	gct	gTt	959C>T	Ala320Val		fig|209.378.peg.984			Flagellar basal-body rod modification protein FlgD	tRNA dimethylallyltransferase (EC 2.5.1.75)	[4Fe-4S]-AdoMet protein YhcC/YtqA	missense_variant	MODERATE	K02389	Cellular Processes	Cell motility	02040 Flagellar assembly [PATH:ko02040]	flgD; flagellar basal-body rod modification protein FlgD			Coil (COILS); IPR025965 (PFAM); G3DSA:2.60.40.4070 (GENE3D); IPR005648 (PFAM); PTHR30435 (PANTHER); PTHR30435:SF15 (PANTHER)
F0vF2	1:PE1	209.378.con.0001	1343874	T	G	1933.24	84	0.82	Nonsyn	acc	Ccc	532A>C	Thr178Pro		fig|209.378.peg.1277			Flagellar biosynthesis protein FliP	hypothetical protein	N-succinyl-L,L-diaminopimelate aminotransferase (EC 2.6.1.17), type 2	missense_variant	MODERATE	K02419	Cellular Processes	Cell motility	02040 Flagellar assembly [PATH:ko02040]	fliP; flagellar biosynthetic protein FliP	2	C:membrane; P:protein secretion	IPR005838 (PRINTS); IPR005837 (PRINTS); IPR005837 (TIGRFAM); IPR005838 (PFAM); IPR005838 (PANTHER); IPR005837 (PTHR30587:PANTHER); IPR005838 (PROSITE_PATTERNS); SIGNAL_PEPTIDE_N_REGION (PHOBIUS); SIGNAL_PEPTIDE (PHOBIUS); SIGNAL_PEPTIDE_H_REGION (PHOBIUS); TRANSMEMBRANE (PHOBIUS); CYTOPLASMIC_DOMAIN (PHOBIUS); TRANSMEMBRANE (PHOBIUS); TRANSMEMBRANE (PHOBIUS); NON_CYTOPLASMIC_DOMAIN (PHOBIUS); SIG…
F2vF3	2:PE1,SE1	209.379.con.0001	79907	C	A	4618.91	98.5	0.8	Nonsyn	ccc	Acc	532C>A	Pro178Thr		fig|209.379.peg.77			Flagellar biosynthesis protein FliP	N-succinyl-L,L-diaminopimelate aminotransferase (EC 2.6.1.17), type 2	hypothetical protein	missense_variant	MODERATE	K02419	Cellular Processes	Cell motility	02040 Flagellar assembly [PATH:ko02040]	fliP; flagellar biosynthetic protein FliP	2	C:membrane; P:protein secretion	IPR005838 (PRINTS); IPR005837 (PRINTS); IPR005837 (TIGRFAM); IPR005838 (PFAM); IPR005837 (PTHR30587:PANTHER); IPR005838 (PANTHER); IPR005838 (PROSITE_PATTERNS); SIGNAL_PEPTIDE_N_REGION (PHOBIUS); SIGNAL_PEPTIDE (PHOBIUS); SIGNAL_PEPTIDE_H_REGION (PHOBIUS); TRANSMEMBRANE (PHOBIUS); TRANSMEMBRANE (PHOBIUS); CYTOPLASMIC_DOMAIN (PHOBIUS); TRANSMEMBRANE (PHOBIUS); NON_CYTOPLASMIC_DOMAIN (PHOBIUS); SIG…
F2vF4	2:PE1,SE1	209.379.con.0001	79907	C	A	5265.66	103	0.81	Nonsyn	ccc	Acc	532C>A	Pro178Thr		fig|209.379.peg.77			Flagellar biosynthesis protein FliP	N-succinyl-L,L-diaminopimelate aminotransferase (EC 2.6.1.17), type 2	hypothetical protein	missense_variant	MODERATE	K02419	Cellular Processes	Cell motility	02040 Flagellar assembly [PATH:ko02040]	fliP; flagellar biosynthetic protein FliP	2	C:membrane; P:protein secretion	IPR005838 (PRINTS); IPR005837 (PRINTS); IPR005837 (TIGRFAM); IPR005838 (PFAM); IPR005837 (PTHR30587:PANTHER); IPR005838 (PANTHER); IPR005838 (PROSITE_PATTERNS); SIGNAL_PEPTIDE_N_REGION (PHOBIUS); SIGNAL_PEPTIDE (PHOBIUS); SIGNAL_PEPTIDE_H_REGION (PHOBIUS); TRANSMEMBRANE (PHOBIUS); TRANSMEMBRANE (PHOBIUS); CYTOPLASMIC_DOMAIN (PHOBIUS); TRANSMEMBRANE (PHOBIUS); NON_CYTOPLASMIC_DOMAIN (PHOBIUS); SIG…
F0vF2	2:PE1,SE1	209.378.con.0001	2036646	G	T	3509.8	126.5	0.95	Nonsyn	gcg	gAg	587C>A	Ala196Glu		fig|209.378.peg.1917			Flagellar motor rotation protein MotA	hypothetical protein	Sulfur carrier protein ThiS adenylyltransferase (EC 2.7.7.73)	missense_variant	MODERATE	K02556	Cellular Processes	Cell motility	02030 Bacterial chemotaxis [PATH:ko02030]	motA; chemotaxis protein MotA			IPR002898 (PFAM); PTHR30433:SF3 (PANTHER); PTHR30433 (PANTHER); IPR000540 (PROSITE_PATTERNS); CYTOPLASMIC_DOMAIN (PHOBIUS); NON_CYTOPLASMIC_DOMAIN (PHOBIUS); SIGNAL_PEPTIDE_H_REGION (PHOBIUS); CYTOPLASMIC_DOMAIN (PHOBIUS); TRANSMEMBRANE (PHOBIUS); SIGNAL_PEPTIDE (PHOBIUS); TRANSMEMBRANE (PHOBIUS); SIGNAL_PEPTIDE_C_REGION (PHOBIUS); SIGNAL_PEPTIDE_N_REGION (PHOBIUS); NON_CYTOPLASMIC_DOMAIN (PHOBIU…
F0vF2	2:PE1,SE1	209.378.con.0001	2036646	G	T	3509.8	126.5	0.95	Nonsyn	gcg	gAg	587C>A	Ala196Glu		fig|209.378.peg.1917			Flagellar motor rotation protein MotA	hypothetical protein	Sulfur carrier protein ThiS adenylyltransferase (EC 2.7.7.73)	missense_variant	MODERATE	K02556	Cellular Processes	Cell motility	02040 Flagellar assembly [PATH:ko02040]	motA; chemotaxis protein MotA			IPR002898 (PFAM); PTHR30433:SF3 (PANTHER); PTHR30433 (PANTHER); IPR000540 (PROSITE_PATTERNS); CYTOPLASMIC_DOMAIN (PHOBIUS); NON_CYTOPLASMIC_DOMAIN (PHOBIUS); SIGNAL_PEPTIDE_H_REGION (PHOBIUS); CYTOPLASMIC_DOMAIN (PHOBIUS); TRANSMEMBRANE (PHOBIUS); SIGNAL_PEPTIDE (PHOBIUS); TRANSMEMBRANE (PHOBIUS); SIGNAL_PEPTIDE_C_REGION (PHOBIUS); SIGNAL_PEPTIDE_N_REGION (PHOBIUS); NON_CYTOPLASMIC_DOMAIN (PHOBIU…
F0vF3	2:PE1,SE1	209.378.con.0001	2036646	G	T	3812.38	89.5	0.9	Nonsyn	gcg	gAg	587C>A	Ala196Glu		fig|209.378.peg.1917			Flagellar motor rotation protein MotA	hypothetical protein	Sulfur carrier protein ThiS adenylyltransferase (EC 2.7.7.73)	missense_variant	MODERATE	K02556	Cellular Processes	Cell motility	02030 Bacterial chemotaxis [PATH:ko02030]	motA; chemotaxis protein MotA			IPR002898 (PFAM); PTHR30433:SF3 (PANTHER); PTHR30433 (PANTHER); IPR000540 (PROSITE_PATTERNS); CYTOPLASMIC_DOMAIN (PHOBIUS); NON_CYTOPLASMIC_DOMAIN (PHOBIUS); SIGNAL_PEPTIDE_H_REGION (PHOBIUS); CYTOPLASMIC_DOMAIN (PHOBIUS); TRANSMEMBRANE (PHOBIUS); SIGNAL_PEPTIDE (PHOBIUS); TRANSMEMBRANE (PHOBIUS); SIGNAL_PEPTIDE_C_REGION (PHOBIUS); SIGNAL_PEPTIDE_N_REGION (PHOBIUS); NON_CYTOPLASMIC_DOMAIN (PHOBIU…
F0vF3	2:PE1,SE1	209.378.con.0001	2036646	G	T	3812.38	89.5	0.9	Nonsyn	gcg	gAg	587C>A	Ala196Glu		fig|209.378.peg.1917			Flagellar motor rotation protein MotA	hypothetical protein	Sulfur carrier protein ThiS adenylyltransferase (EC 2.7.7.73)	missense_variant	MODERATE	K02556	Cellular Processes	Cell motility	02040 Flagellar assembly [PATH:ko02040]	motA; chemotaxis protein MotA			IPR002898 (PFAM); PTHR30433:SF3 (PANTHER); PTHR30433 (PANTHER); IPR000540 (PROSITE_PATTERNS); CYTOPLASMIC_DOMAIN (PHOBIUS); NON_CYTOPLASMIC_DOMAIN (PHOBIUS); SIGNAL_PEPTIDE_H_REGION (PHOBIUS); CYTOPLASMIC_DOMAIN (PHOBIUS); TRANSMEMBRANE (PHOBIUS); SIGNAL_PEPTIDE (PHOBIUS); TRANSMEMBRANE (PHOBIUS); SIGNAL_PEPTIDE_C_REGION (PHOBIUS); SIGNAL_PEPTIDE_N_REGION (PHOBIUS); NON_CYTOPLASMIC_DOMAIN (PHOBIU…
F0vF3	2:PE1,SE1	209.378.con.0001	2036854	C	T	4921.32	94	0.79	Nonsyn	gat	Aat	379G>A	Asp127Asn		fig|209.378.peg.1917			Flagellar motor rotation protein MotA	hypothetical protein	Sulfur carrier protein ThiS adenylyltransferase (EC 2.7.7.73)	missense_variant	MODERATE	K02556	Cellular Processes	Cell motility	02030 Bacterial chemotaxis [PATH:ko02030]	motA; chemotaxis protein MotA			IPR002898 (PFAM); PTHR30433:SF3 (PANTHER); PTHR30433 (PANTHER); IPR000540 (PROSITE_PATTERNS); CYTOPLASMIC_DOMAIN (PHOBIUS); NON_CYTOPLASMIC_DOMAIN (PHOBIUS); SIGNAL_PEPTIDE_H_REGION (PHOBIUS); CYTOPLASMIC_DOMAIN (PHOBIUS); TRANSMEMBRANE (PHOBIUS); SIGNAL_PEPTIDE (PHOBIUS); TRANSMEMBRANE (PHOBIUS); SIGNAL_PEPTIDE_C_REGION (PHOBIUS); SIGNAL_PEPTIDE_N_REGION (PHOBIUS); NON_CYTOPLASMIC_DOMAIN (PHOBIU…
F0vF3	2:PE1,SE1	209.378.con.0001	2036854	C	T	4921.32	94	0.79	Nonsyn	gat	Aat	379G>A	Asp127Asn		fig|209.378.peg.1917			Flagellar motor rotation protein MotA	hypothetical protein	Sulfur carrier protein ThiS adenylyltransferase (EC 2.7.7.73)	missense_variant	MODERATE	K02556	Cellular Processes	Cell motility	02040 Flagellar assembly [PATH:ko02040]	motA; chemotaxis protein MotA			IPR002898 (PFAM); PTHR30433:SF3 (PANTHER); PTHR30433 (PANTHER); IPR000540 (PROSITE_PATTERNS); CYTOPLASMIC_DOMAIN (PHOBIUS); NON_CYTOPLASMIC_DOMAIN (PHOBIUS); SIGNAL_PEPTIDE_H_REGION (PHOBIUS); CYTOPLASMIC_DOMAIN (PHOBIUS); TRANSMEMBRANE (PHOBIUS); SIGNAL_PEPTIDE (PHOBIUS); TRANSMEMBRANE (PHOBIUS); SIGNAL_PEPTIDE_C_REGION (PHOBIUS); SIGNAL_PEPTIDE_N_REGION (PHOBIUS); NON_CYTOPLASMIC_DOMAIN (PHOBIU…
F0vF4	2:PE1,SE1	209.378.con.0001	2036646	G	T	4974.99	113	0.96	Nonsyn	gcg	gAg	587C>A	Ala196Glu		fig|209.378.peg.1917			Flagellar motor rotation protein MotA	hypothetical protein	Sulfur carrier protein ThiS adenylyltransferase (EC 2.7.7.73)	missense_variant	MODERATE	K02556	Cellular Processes	Cell motility	02030 Bacterial chemotaxis [PATH:ko02030]	motA; chemotaxis protein MotA			IPR002898 (PFAM); PTHR30433:SF3 (PANTHER); PTHR30433 (PANTHER); IPR000540 (PROSITE_PATTERNS); CYTOPLASMIC_DOMAIN (PHOBIUS); NON_CYTOPLASMIC_DOMAIN (PHOBIUS); SIGNAL_PEPTIDE_H_REGION (PHOBIUS); CYTOPLASMIC_DOMAIN (PHOBIUS); TRANSMEMBRANE (PHOBIUS); SIGNAL_PEPTIDE (PHOBIUS); TRANSMEMBRANE (PHOBIUS); SIGNAL_PEPTIDE_C_REGION (PHOBIUS); SIGNAL_PEPTIDE_N_REGION (PHOBIUS); NON_CYTOPLASMIC_DOMAIN (PHOBIU…
F0vF4	2:PE1,SE1	209.378.con.0001	2036646	G	T	4974.99	113	0.96	Nonsyn	gcg	gAg	587C>A	Ala196Glu		fig|209.378.peg.1917			Flagellar motor rotation protein MotA	hypothetical protein	Sulfur carrier protein ThiS adenylyltransferase (EC 2.7.7.73)	missense_variant	MODERATE	K02556	Cellular Processes	Cell motility	02040 Flagellar assembly [PATH:ko02040]	motA; chemotaxis protein MotA			IPR002898 (PFAM); PTHR30433:SF3 (PANTHER); PTHR30433 (PANTHER); IPR000540 (PROSITE_PATTERNS); CYTOPLASMIC_DOMAIN (PHOBIUS); NON_CYTOPLASMIC_DOMAIN (PHOBIUS); SIGNAL_PEPTIDE_H_REGION (PHOBIUS); CYTOPLASMIC_DOMAIN (PHOBIUS); TRANSMEMBRANE (PHOBIUS); SIGNAL_PEPTIDE (PHOBIUS); TRANSMEMBRANE (PHOBIUS); SIGNAL_PEPTIDE_C_REGION (PHOBIUS); SIGNAL_PEPTIDE_N_REGION (PHOBIUS); NON_CYTOPLASMIC_DOMAIN (PHOBIU…
F2vF3	2:PE1,SE1	209.379.con.0001	2143366	G	A	4913.22	97	0.84	Nonsyn	gat	Aat	379G>A	Asp127Asn		fig|209.379.peg.2062			Flagellar motor rotation protein MotA	Sulfur carrier protein ThiS adenylyltransferase (EC 2.7.7.73)	hypothetical protein	missense_variant	MODERATE	K02556	Cellular Processes	Cell motility	02030 Bacterial chemotaxis [PATH:ko02030]	motA; chemotaxis protein MotA			IPR002898 (PFAM); PTHR30433:SF3 (PANTHER); PTHR30433 (PANTHER); IPR000540 (PROSITE_PATTERNS); CYTOPLASMIC_DOMAIN (PHOBIUS); NON_CYTOPLASMIC_DOMAIN (PHOBIUS); SIGNAL_PEPTIDE_H_REGION (PHOBIUS); CYTOPLASMIC_DOMAIN (PHOBIUS); SIGNAL_PEPTIDE (PHOBIUS); TRANSMEMBRANE (PHOBIUS); TRANSMEMBRANE (PHOBIUS); SIGNAL_PEPTIDE_C_REGION (PHOBIUS); SIGNAL_PEPTIDE_N_REGION (PHOBIUS); NON_CYTOPLASMIC_DOMAIN (PHOBIU…
F2vF3	2:PE1,SE1	209.379.con.0001	2143366	G	A	4913.22	97	0.84	Nonsyn	gat	Aat	379G>A	Asp127Asn		fig|209.379.peg.2062			Flagellar motor rotation protein MotA	Sulfur carrier protein ThiS adenylyltransferase (EC 2.7.7.73)	hypothetical protein	missense_variant	MODERATE	K02556	Cellular Processes	Cell motility	02040 Flagellar assembly [PATH:ko02040]	motA; chemotaxis protein MotA			IPR002898 (PFAM); PTHR30433:SF3 (PANTHER); PTHR30433 (PANTHER); IPR000540 (PROSITE_PATTERNS); CYTOPLASMIC_DOMAIN (PHOBIUS); NON_CYTOPLASMIC_DOMAIN (PHOBIUS); SIGNAL_PEPTIDE_H_REGION (PHOBIUS); CYTOPLASMIC_DOMAIN (PHOBIUS); SIGNAL_PEPTIDE (PHOBIUS); TRANSMEMBRANE (PHOBIUS); TRANSMEMBRANE (PHOBIUS); SIGNAL_PEPTIDE_C_REGION (PHOBIUS); SIGNAL_PEPTIDE_N_REGION (PHOBIUS); NON_CYTOPLASMIC_DOMAIN (PHOBIU…
F3vF4	2:PE1,SE1	209.380.con.0001	713648	A	G	4882.91	108.5	0.9	Nonsyn	aat	Gat	379A>G	Asn127Asp		fig|209.380.peg.705			Flagellar motor rotation protein MotA	Sulfur carrier protein ThiS adenylyltransferase (EC 2.7.7.73)	hypothetical protein	missense_variant	MODERATE	K02556	Cellular Processes	Cell motility	02030 Bacterial chemotaxis [PATH:ko02030]	motA; chemotaxis protein MotA			IPR002898 (PFAM); PTHR30433 (PANTHER); PTHR30433:SF3 (PANTHER); IPR000540 (PROSITE_PATTERNS); CYTOPLASMIC_DOMAIN (PHOBIUS); NON_CYTOPLASMIC_DOMAIN (PHOBIUS); SIGNAL_PEPTIDE_H_REGION (PHOBIUS); CYTOPLASMIC_DOMAIN (PHOBIUS); TRANSMEMBRANE (PHOBIUS); SIGNAL_PEPTIDE (PHOBIUS); TRANSMEMBRANE (PHOBIUS); SIGNAL_PEPTIDE_C_REGION (PHOBIUS); SIGNAL_PEPTIDE_N_REGION (PHOBIUS); NON_CYTOPLASMIC_DOMAIN (PHOBIU…
F3vF4	2:PE1,SE1	209.380.con.0001	713648	A	G	4882.91	108.5	0.9	Nonsyn	aat	Gat	379A>G	Asn127Asp		fig|209.380.peg.705			Flagellar motor rotation protein MotA	Sulfur carrier protein ThiS adenylyltransferase (EC 2.7.7.73)	hypothetical protein	missense_variant	MODERATE	K02556	Cellular Processes	Cell motility	02040 Flagellar assembly [PATH:ko02040]	motA; chemotaxis protein MotA			IPR002898 (PFAM); PTHR30433 (PANTHER); PTHR30433:SF3 (PANTHER); IPR000540 (PROSITE_PATTERNS); CYTOPLASMIC_DOMAIN (PHOBIUS); NON_CYTOPLASMIC_DOMAIN (PHOBIUS); SIGNAL_PEPTIDE_H_REGION (PHOBIUS); CYTOPLASMIC_DOMAIN (PHOBIUS); TRANSMEMBRANE (PHOBIUS); SIGNAL_PEPTIDE (PHOBIUS); TRANSMEMBRANE (PHOBIUS); SIGNAL_PEPTIDE_C_REGION (PHOBIUS); SIGNAL_PEPTIDE_N_REGION (PHOBIUS); NON_CYTOPLASMIC_DOMAIN (PHOBIU…
F0vF2	1:PE1	209.378.con.0001	2035476	G	A	2033.78	98	0.75	Nonsyn	caa	Taa	637C>T	Gln213*		fig|209.378.peg.1915			Flagellar motor rotation protein MotB	hypothetical protein	hypothetical protein	stop_gained	HIGH	K02557	Cellular Processes	Cell motility	02030 Bacterial chemotaxis [PATH:ko02030]	motB; chemotaxis protein MotB			IPR036737 (G3DSA:3.30.1330.GENE3D); IPR025713 (PFAM); IPR006665 (PFAM); PTHR30329:SF4 (PANTHER); PTHR30329 (PANTHER); CYTOPLASMIC_DOMAIN (PHOBIUS); NON_CYTOPLASMIC_DOMAIN (PHOBIUS); TRANSMEMBRANE (PHOBIUS); IPR006665 (PROSITE_PROFILES); IPR036737 (SUPERFAMILY); TMhelix (TMHMM)
F0vF2	1:PE1	209.378.con.0001	2035476	G	A	2033.78	98	0.75	Nonsyn	caa	Taa	637C>T	Gln213*		fig|209.378.peg.1915			Flagellar motor rotation protein MotB	hypothetical protein	hypothetical protein	stop_gained	HIGH	K02557	Cellular Processes	Cell motility	02040 Flagellar assembly [PATH:ko02040]	motB; chemotaxis protein MotB			IPR036737 (G3DSA:3.30.1330.GENE3D); IPR025713 (PFAM); IPR006665 (PFAM); PTHR30329:SF4 (PANTHER); PTHR30329 (PANTHER); CYTOPLASMIC_DOMAIN (PHOBIUS); NON_CYTOPLASMIC_DOMAIN (PHOBIUS); TRANSMEMBRANE (PHOBIUS); IPR006665 (PROSITE_PROFILES); IPR036737 (SUPERFAMILY); TMhelix (TMHMM)
F0vF4	1:PE1	209.378.con.0001	2036015	G	A	2256.55	141	0.68	Nonsyn	gcg	gTg	98C>T	Ala33Val		fig|209.378.peg.1915			Flagellar motor rotation protein MotB	hypothetical protein	hypothetical protein	missense_variant	MODERATE	K02557	Cellular Processes	Cell motility	02030 Bacterial chemotaxis [PATH:ko02030]	motB; chemotaxis protein MotB			IPR036737 (G3DSA:3.30.1330.GENE3D); IPR025713 (PFAM); IPR006665 (PFAM); PTHR30329:SF4 (PANTHER); PTHR30329 (PANTHER); CYTOPLASMIC_DOMAIN (PHOBIUS); NON_CYTOPLASMIC_DOMAIN (PHOBIUS); TRANSMEMBRANE (PHOBIUS); IPR006665 (PROSITE_PROFILES); IPR036737 (SUPERFAMILY); TMhelix (TMHMM)
F0vF4	1:PE1	209.378.con.0001	2036015	G	A	2256.55	141	0.68	Nonsyn	gcg	gTg	98C>T	Ala33Val		fig|209.378.peg.1915			Flagellar motor rotation protein MotB	hypothetical protein	hypothetical protein	missense_variant	MODERATE	K02557	Cellular Processes	Cell motility	02040 Flagellar assembly [PATH:ko02040]	motB; chemotaxis protein MotB			IPR036737 (G3DSA:3.30.1330.GENE3D); IPR025713 (PFAM); IPR006665 (PFAM); PTHR30329:SF4 (PANTHER); PTHR30329 (PANTHER); CYTOPLASMIC_DOMAIN (PHOBIUS); NON_CYTOPLASMIC_DOMAIN (PHOBIUS); TRANSMEMBRANE (PHOBIUS); IPR006665 (PROSITE_PROFILES); IPR036737 (SUPERFAMILY); TMhelix (TMHMM)
F0vF4	2:PE1,SE1	209.378.con.0001	2036070	T	C	6493.96	129.5	0.89	Nonsyn	aaa	Gaa	43A>G	Lys15Glu		fig|209.378.peg.1915			Flagellar motor rotation protein MotB	hypothetical protein	hypothetical protein	missense_variant	MODERATE	K02557	Cellular Processes	Cell motility	02030 Bacterial chemotaxis [PATH:ko02030]	motB; chemotaxis protein MotB			IPR036737 (G3DSA:3.30.1330.GENE3D); IPR025713 (PFAM); IPR006665 (PFAM); PTHR30329:SF4 (PANTHER); PTHR30329 (PANTHER); CYTOPLASMIC_DOMAIN (PHOBIUS); NON_CYTOPLASMIC_DOMAIN (PHOBIUS); TRANSMEMBRANE (PHOBIUS); IPR006665 (PROSITE_PROFILES); IPR036737 (SUPERFAMILY); TMhelix (TMHMM)
F0vF4	2:PE1,SE1	209.378.con.0001	2036070	T	C	6493.96	129.5	0.89	Nonsyn	aaa	Gaa	43A>G	Lys15Glu		fig|209.378.peg.1915			Flagellar motor rotation protein MotB	hypothetical protein	hypothetical protein	missense_variant	MODERATE	K02557	Cellular Processes	Cell motility	02040 Flagellar assembly [PATH:ko02040]	motB; chemotaxis protein MotB			IPR036737 (G3DSA:3.30.1330.GENE3D); IPR025713 (PFAM); IPR006665 (PFAM); PTHR30329:SF4 (PANTHER); PTHR30329 (PANTHER); CYTOPLASMIC_DOMAIN (PHOBIUS); NON_CYTOPLASMIC_DOMAIN (PHOBIUS); TRANSMEMBRANE (PHOBIUS); IPR006665 (PROSITE_PROFILES); IPR036737 (SUPERFAMILY); TMhelix (TMHMM)
F2vF3	2:PE1,SE1	209.379.con.0001	2144744	T	C	4322.77	96	0.95	Nonsyn	taa	Caa	637T>C	Ter213Glnext*?		fig|209.379.peg.2064			Flagellar motor rotation protein MotB	hypothetical protein	Flagellar motor rotation protein MotB	stop_lost	HIGH	K02557	Cellular Processes	Cell motility	02030 Bacterial chemotaxis [PATH:ko02030]	motB; chemotaxis protein MotB			IPR036737 (G3DSA:3.30.1330.GENE3D); IPR006665 (PFAM); IPR025713 (PFAM); PTHR30329 (PANTHER); PTHR30329:SF4 (PANTHER); NON_CYTOPLASMIC_DOMAIN (PHOBIUS); CYTOPLASMIC_DOMAIN (PHOBIUS); TRANSMEMBRANE (PHOBIUS); IPR006665 (PROSITE_PROFILES); IPR036737 (SUPERFAMILY); TMhelix (TMHMM)
F2vF3	2:PE1,SE1	209.379.con.0001	2144744	T	C	4322.77	96	0.95	Nonsyn	taa	Caa	637T>C	Ter213Glnext*?		fig|209.379.peg.2064			Flagellar motor rotation protein MotB	hypothetical protein	Flagellar motor rotation protein MotB	stop_lost	HIGH	K02557	Cellular Processes	Cell motility	02040 Flagellar assembly [PATH:ko02040]	motB; chemotaxis protein MotB			IPR036737 (G3DSA:3.30.1330.GENE3D); IPR006665 (PFAM); IPR025713 (PFAM); PTHR30329 (PANTHER); PTHR30329:SF4 (PANTHER); NON_CYTOPLASMIC_DOMAIN (PHOBIUS); CYTOPLASMIC_DOMAIN (PHOBIUS); TRANSMEMBRANE (PHOBIUS); IPR006665 (PROSITE_PROFILES); IPR036737 (SUPERFAMILY); TMhelix (TMHMM)
F2vF4	2:PE1,SE1	209.379.con.0001	2144150	A	G	6486.03	128	0.88	Nonsyn	aaa	Gaa	43A>G	Lys15Glu		fig|209.379.peg.2064			Flagellar motor rotation protein MotB	hypothetical protein	Flagellar motor rotation protein MotB	missense_variant	MODERATE	K02557	Cellular Processes	Cell motility	02030 Bacterial chemotaxis [PATH:ko02030]	motB; chemotaxis protein MotB			IPR036737 (G3DSA:3.30.1330.GENE3D); IPR006665 (PFAM); IPR025713 (PFAM); PTHR30329 (PANTHER); PTHR30329:SF4 (PANTHER); NON_CYTOPLASMIC_DOMAIN (PHOBIUS); CYTOPLASMIC_DOMAIN (PHOBIUS); TRANSMEMBRANE (PHOBIUS); IPR006665 (PROSITE_PROFILES); IPR036737 (SUPERFAMILY); TMhelix (TMHMM)
F2vF4	2:PE1,SE1	209.379.con.0001	2144150	A	G	6486.03	128	0.88	Nonsyn	aaa	Gaa	43A>G	Lys15Glu		fig|209.379.peg.2064			Flagellar motor rotation protein MotB	hypothetical protein	Flagellar motor rotation protein MotB	missense_variant	MODERATE	K02557	Cellular Processes	Cell motility	02040 Flagellar assembly [PATH:ko02040]	motB; chemotaxis protein MotB			IPR036737 (G3DSA:3.30.1330.GENE3D); IPR006665 (PFAM); IPR025713 (PFAM); PTHR30329 (PANTHER); PTHR30329:SF4 (PANTHER); NON_CYTOPLASMIC_DOMAIN (PHOBIUS); CYTOPLASMIC_DOMAIN (PHOBIUS); TRANSMEMBRANE (PHOBIUS); IPR006665 (PROSITE_PROFILES); IPR036737 (SUPERFAMILY); TMhelix (TMHMM)
F2vF4	1:PE1	209.379.con.0001	2144205	C	T	2305.18	141	0.68	Nonsyn	gcg	gTg	98C>T	Ala33Val		fig|209.379.peg.2064			Flagellar motor rotation protein MotB	hypothetical protein	Flagellar motor rotation protein MotB	missense_variant	MODERATE	K02557	Cellular Processes	Cell motility	02030 Bacterial chemotaxis [PATH:ko02030]	motB; chemotaxis protein MotB			IPR036737 (G3DSA:3.30.1330.GENE3D); IPR006665 (PFAM); IPR025713 (PFAM); PTHR30329 (PANTHER); PTHR30329:SF4 (PANTHER); NON_CYTOPLASMIC_DOMAIN (PHOBIUS); CYTOPLASMIC_DOMAIN (PHOBIUS); TRANSMEMBRANE (PHOBIUS); IPR006665 (PROSITE_PROFILES); IPR036737 (SUPERFAMILY); TMhelix (TMHMM)
F2vF4	1:PE1	209.379.con.0001	2144205	C	T	2305.18	141	0.68	Nonsyn	gcg	gTg	98C>T	Ala33Val		fig|209.379.peg.2064			Flagellar motor rotation protein MotB	hypothetical protein	Flagellar motor rotation protein MotB	missense_variant	MODERATE	K02557	Cellular Processes	Cell motility	02040 Flagellar assembly [PATH:ko02040]	motB; chemotaxis protein MotB			IPR036737 (G3DSA:3.30.1330.GENE3D); IPR006665 (PFAM); IPR025713 (PFAM); PTHR30329 (PANTHER); PTHR30329:SF4 (PANTHER); NON_CYTOPLASMIC_DOMAIN (PHOBIUS); CYTOPLASMIC_DOMAIN (PHOBIUS); TRANSMEMBRANE (PHOBIUS); IPR006665 (PROSITE_PROFILES); IPR036737 (SUPERFAMILY); TMhelix (TMHMM)
F2vF4	2:PE1,SE1	209.379.con.0001	2144744	T	C	5353.34	115.5	0.93	Nonsyn	taa	Caa	637T>C	Ter213Glnext*?		fig|209.379.peg.2064			Flagellar motor rotation protein MotB	hypothetical protein	Flagellar motor rotation protein MotB	stop_lost	HIGH	K02557	Cellular Processes	Cell motility	02030 Bacterial chemotaxis [PATH:ko02030]	motB; chemotaxis protein MotB			IPR036737 (G3DSA:3.30.1330.GENE3D); IPR006665 (PFAM); IPR025713 (PFAM); PTHR30329 (PANTHER); PTHR30329:SF4 (PANTHER); NON_CYTOPLASMIC_DOMAIN (PHOBIUS); CYTOPLASMIC_DOMAIN (PHOBIUS); TRANSMEMBRANE (PHOBIUS); IPR006665 (PROSITE_PROFILES); IPR036737 (SUPERFAMILY); TMhelix (TMHMM)
F2vF4	2:PE1,SE1	209.379.con.0001	2144744	T	C	5353.34	115.5	0.93	Nonsyn	taa	Caa	637T>C	Ter213Glnext*?		fig|209.379.peg.2064			Flagellar motor rotation protein MotB	hypothetical protein	Flagellar motor rotation protein MotB	stop_lost	HIGH	K02557	Cellular Processes	Cell motility	02040 Flagellar assembly [PATH:ko02040]	motB; chemotaxis protein MotB			IPR036737 (G3DSA:3.30.1330.GENE3D); IPR006665 (PFAM); IPR025713 (PFAM); PTHR30329 (PANTHER); PTHR30329:SF4 (PANTHER); NON_CYTOPLASMIC_DOMAIN (PHOBIUS); CYTOPLASMIC_DOMAIN (PHOBIUS); TRANSMEMBRANE (PHOBIUS); IPR006665 (PROSITE_PROFILES); IPR036737 (SUPERFAMILY); TMhelix (TMHMM)
F3vF4	2:PE1,SE1	209.380.con.0001	714432	A	G	6486.03	128.5	0.88	Nonsyn	aaa	Gaa	43A>G	Lys15Glu		fig|209.380.peg.707			Flagellar motor rotation protein MotB	hypothetical protein	hypothetical protein	missense_variant	MODERATE	K02557	Cellular Processes	Cell motility	02030 Bacterial chemotaxis [PATH:ko02030]	motB; chemotaxis protein MotB			IPR036737 (G3DSA:3.30.1330.GENE3D); IPR025713 (PFAM); IPR006665 (PFAM); PTHR30329:SF4 (PANTHER); PTHR30329 (PANTHER); CYTOPLASMIC_DOMAIN (PHOBIUS); NON_CYTOPLASMIC_DOMAIN (PHOBIUS); TRANSMEMBRANE (PHOBIUS); IPR006665 (PROSITE_PROFILES); IPR036737 (SUPERFAMILY); TMhelix (TMHMM)
F3vF4	2:PE1,SE1	209.380.con.0001	714432	A	G	6486.03	128.5	0.88	Nonsyn	aaa	Gaa	43A>G	Lys15Glu		fig|209.380.peg.707			Flagellar motor rotation protein MotB	hypothetical protein	hypothetical protein	missense_variant	MODERATE	K02557	Cellular Processes	Cell motility	02040 Flagellar assembly [PATH:ko02040]	motB; chemotaxis protein MotB			IPR036737 (G3DSA:3.30.1330.GENE3D); IPR025713 (PFAM); IPR006665 (PFAM); PTHR30329:SF4 (PANTHER); PTHR30329 (PANTHER); CYTOPLASMIC_DOMAIN (PHOBIUS); NON_CYTOPLASMIC_DOMAIN (PHOBIUS); TRANSMEMBRANE (PHOBIUS); IPR006665 (PROSITE_PROFILES); IPR036737 (SUPERFAMILY); TMhelix (TMHMM)
F3vF4	1:PE1	209.380.con.0001	714487	C	T	2305.18	141	0.68	Nonsyn	gcg	gTg	98C>T	Ala33Val		fig|209.380.peg.707			Flagellar motor rotation protein MotB	hypothetical protein	hypothetical protein	missense_variant	MODERATE	K02557	Cellular Processes	Cell motility	02030 Bacterial chemotaxis [PATH:ko02030]	motB; chemotaxis protein MotB			IPR036737 (G3DSA:3.30.1330.GENE3D); IPR025713 (PFAM); IPR006665 (PFAM); PTHR30329:SF4 (PANTHER); PTHR30329 (PANTHER); CYTOPLASMIC_DOMAIN (PHOBIUS); NON_CYTOPLASMIC_DOMAIN (PHOBIUS); TRANSMEMBRANE (PHOBIUS); IPR006665 (PROSITE_PROFILES); IPR036737 (SUPERFAMILY); TMhelix (TMHMM)
F0vF2	1:PE1	209.378.con.0001	2016688	C	T	3922.85	133	0.99	Synon	aac	aaT	963C>T	Asn321Asn		fig|209.378.peg.1897			Cell division trigger factor (EC 5.2.1.8)	Flagellum-specific ATP synthase FliI	Glucose-1-phosphate cytidylyltransferase (EC 2.7.7.33)	synonymous_variant	LOW	K03545					2	P:protein transport; P:protein folding	Coil (COILS); G3DSA:3.10.50.40 (GENE3D); IPR005215 (PIRSF); IPR037041 (G3DSA:1.10.3120.GENE3D); IPR008880 (PFAM); IPR001179 (PFAM); IPR036611 (G3DSA:3.30.70.GENE3D); IPR008881 (PFAM); IPR005215 (TIGRFAM); IPR005215 (PANTHER); IPR001179 (PROSITE_PROFILES); IPR005215 (HAMAP); IPR036611 (SUPERFAMILY); SSF54534 (SUPERFAMILY); IPR027304 (SUPERFAMILY)
F2vF3	2:PE1,SE1	209.379.con.0001	2163532	A	G	4794.56	88.5	0.91	Synon	aat	aaC	963T>C	Asn321Asn		fig|209.379.peg.2083			Cell division trigger factor (EC 5.2.1.8)	Glucose-1-phosphate cytidylyltransferase (EC 2.7.7.33)	Flagellum-specific ATP synthase FliI	synonymous_variant	LOW	K03545					2	P:protein transport; P:protein folding	Coil (COILS); G3DSA:3.10.50.40 (GENE3D); IPR005215 (PIRSF); IPR037041 (G3DSA:1.10.3120.GENE3D); IPR008880 (PFAM); IPR001179 (PFAM); IPR036611 (G3DSA:3.30.70.GENE3D); IPR008881 (PFAM); IPR005215 (TIGRFAM); IPR005215 (PANTHER); IPR001179 (PROSITE_PROFILES); IPR005215 (HAMAP); IPR036611 (SUPERFAMILY); SSF54534 (SUPERFAMILY); IPR027304 (SUPERFAMILY)
F2vF4	2:PE1,SE1	209.379.con.0001	2163532	A	G	6686.93	134.5	0.92	Synon	aat	aaC	963T>C	Asn321Asn		fig|209.379.peg.2083			Cell division trigger factor (EC 5.2.1.8)	Glucose-1-phosphate cytidylyltransferase (EC 2.7.7.33)	Flagellum-specific ATP synthase FliI	synonymous_variant	LOW	K03545					2	P:protein transport; P:protein folding	Coil (COILS); G3DSA:3.10.50.40 (GENE3D); IPR005215 (PIRSF); IPR037041 (G3DSA:1.10.3120.GENE3D); IPR008880 (PFAM); IPR001179 (PFAM); IPR036611 (G3DSA:3.30.70.GENE3D); IPR008881 (PFAM); IPR005215 (TIGRFAM); IPR005215 (PANTHER); IPR001179 (PROSITE_PROFILES); IPR005215 (HAMAP); IPR036611 (SUPERFAMILY); SSF54534 (SUPERFAMILY); IPR027304 (SUPERFAMILY)
F3vF4	1:PE1	209.380.con.0001	714487	C	T	2305.18	141	0.68	Nonsyn	gcg	gTg	98C>T	Ala33Val		fig|209.380.peg.707			Flagellar motor rotation protein MotB	hypothetical protein	hypothetical protein	missense_variant	MODERATE	K02557	Cellular Processes	Cell motility	02040 Flagellar assembly [PATH:ko02040]	motB; chemotaxis protein MotB			IPR036737 (G3DSA:3.30.1330.GENE3D); IPR025713 (PFAM); IPR006665 (PFAM); PTHR30329:SF4 (PANTHER); PTHR30329 (PANTHER); CYTOPLASMIC_DOMAIN (PHOBIUS); NON_CYTOPLASMIC_DOMAIN (PHOBIUS); TRANSMEMBRANE (PHOBIUS); IPR006665 (PROSITE_PROFILES); IPR036737 (SUPERFAMILY); TMhelix (TMHMM)
F0vF4	2:PE1,SE1	209.378.con.0001	1871928	G	A	6983.57	136.5	0.94	Nonsyn	gag	Aag	100G>A	Glu34Lys		fig|209.378.peg.1761			Flagellar motor switch protein FliM	RNA polymerase sigma factor for flagellar operon	Flagellar motor switch protein FliN	missense_variant	MODERATE	K02416	Cellular Processes	Cell motility	02030 Bacterial chemotaxis [PATH:ko02030]	fliM; flagellar motor switch protein FliM	3	P:bacterial-type flagellum-dependent cell motility; C:bacterial-type flagellum basal body; F:motor activity	Coil (COILS); IPR001689 (PRINTS); IPR036429 (G3DSA:2.30.330.GENE3D); IPR001689 (TIGRFAM); IPR001689 (PFAM); IPR028976 (G3DSA:3.40.1550.GENE3D); IPR001543 (PFAM); IPR001689 (PIRSF); PTHR30034:SF3 (PANTHER); PTHR30034 (PANTHER); IPR028976 (SUPERFAMILY); IPR036429 (SUPERFAMILY)
F0vF4	2:PE1,SE1	209.378.con.0001	1871928	G	A	6983.57	136.5	0.94	Nonsyn	gag	Aag	100G>A	Glu34Lys		fig|209.378.peg.1761			Flagellar motor switch protein FliM	RNA polymerase sigma factor for flagellar operon	Flagellar motor switch protein FliN	missense_variant	MODERATE	K02416	Cellular Processes	Cell motility	02040 Flagellar assembly [PATH:ko02040]	fliM; flagellar motor switch protein FliM	3	P:bacterial-type flagellum-dependent cell motility; C:bacterial-type flagellum basal body; F:motor activity	Coil (COILS); IPR001689 (PRINTS); IPR036429 (G3DSA:2.30.330.GENE3D); IPR001689 (TIGRFAM); IPR001689 (PFAM); IPR028976 (G3DSA:3.40.1550.GENE3D); IPR001543 (PFAM); IPR001689 (PIRSF); PTHR30034:SF3 (PANTHER); PTHR30034 (PANTHER); IPR028976 (SUPERFAMILY); IPR036429 (SUPERFAMILY)
F2vF4	2:PE1,SE1	209.379.con.0001	2308292	C	T	6975.16	135.5	0.93	Nonsyn	gag	Aag	100G>A	Glu34Lys		fig|209.379.peg.2219			Flagellar motor switch protein FliM	Flagellar motor switch protein FliN	RNA polymerase sigma factor for flagellar operon	missense_variant	MODERATE	K02416	Cellular Processes	Cell motility	02030 Bacterial chemotaxis [PATH:ko02030]	fliM; flagellar motor switch protein FliM	3	P:bacterial-type flagellum-dependent cell motility; C:bacterial-type flagellum basal body; F:motor activity	Coil (COILS); IPR001689 (PRINTS); IPR036429 (G3DSA:2.30.330.GENE3D); IPR001689 (TIGRFAM); IPR001689 (PFAM); IPR028976 (G3DSA:3.40.1550.GENE3D); IPR001543 (PFAM); IPR001689 (PIRSF); PTHR30034:SF3 (PANTHER); PTHR30034 (PANTHER); IPR028976 (SUPERFAMILY); IPR036429 (SUPERFAMILY)
F2vF4	2:PE1,SE1	209.379.con.0001	2308292	C	T	6975.16	135.5	0.93	Nonsyn	gag	Aag	100G>A	Glu34Lys		fig|209.379.peg.2219			Flagellar motor switch protein FliM	Flagellar motor switch protein FliN	RNA polymerase sigma factor for flagellar operon	missense_variant	MODERATE	K02416	Cellular Processes	Cell motility	02040 Flagellar assembly [PATH:ko02040]	fliM; flagellar motor switch protein FliM	3	P:bacterial-type flagellum-dependent cell motility; C:bacterial-type flagellum basal body; F:motor activity	Coil (COILS); IPR001689 (PRINTS); IPR036429 (G3DSA:2.30.330.GENE3D); IPR001689 (TIGRFAM); IPR001689 (PFAM); IPR028976 (G3DSA:3.40.1550.GENE3D); IPR001543 (PFAM); IPR001689 (PIRSF); PTHR30034:SF3 (PANTHER); PTHR30034 (PANTHER); IPR028976 (SUPERFAMILY); IPR036429 (SUPERFAMILY)
F3vF4	2:PE1,SE1	209.380.con.0001	878570	C	T	6975.16	135.5	0.93	Nonsyn	gag	Aag	100G>A	Glu34Lys		fig|209.380.peg.860			Flagellar motor switch protein FliM	Flagellar motor switch protein FliN	RNA polymerase sigma factor for flagellar operon	missense_variant	MODERATE	K02416	Cellular Processes	Cell motility	02030 Bacterial chemotaxis [PATH:ko02030]	fliM; flagellar motor switch protein FliM	3	P:bacterial-type flagellum-dependent cell motility; C:bacterial-type flagellum basal body; F:motor activity	Coil (COILS); IPR001689 (PRINTS); IPR036429 (G3DSA:2.30.330.GENE3D); IPR001689 (TIGRFAM); IPR001689 (PFAM); IPR028976 (G3DSA:3.40.1550.GENE3D); IPR001543 (PFAM); IPR001689 (PIRSF); PTHR30034:SF3 (PANTHER); PTHR30034 (PANTHER); IPR028976 (SUPERFAMILY); IPR036429 (SUPERFAMILY)
F3vF4	2:PE1,SE1	209.380.con.0001	878570	C	T	6975.16	135.5	0.93	Nonsyn	gag	Aag	100G>A	Glu34Lys		fig|209.380.peg.860			Flagellar motor switch protein FliM	Flagellar motor switch protein FliN	RNA polymerase sigma factor for flagellar operon	missense_variant	MODERATE	K02416	Cellular Processes	Cell motility	02040 Flagellar assembly [PATH:ko02040]	fliM; flagellar motor switch protein FliM	3	P:bacterial-type flagellum-dependent cell motility; C:bacterial-type flagellum basal body; F:motor activity	Coil (COILS); IPR001689 (PRINTS); IPR036429 (G3DSA:2.30.330.GENE3D); IPR001689 (TIGRFAM); IPR001689 (PFAM); IPR028976 (G3DSA:3.40.1550.GENE3D); IPR001543 (PFAM); IPR001689 (PIRSF); PTHR30034:SF3 (PANTHER); PTHR30034 (PANTHER); IPR028976 (SUPERFAMILY); IPR036429 (SUPERFAMILY)
F0vF3	2:PE1,SE1	209.378.con.0001	2015628	C	T	3376.66	79.5	0.92	Nonsyn	gtg	Atg	13G>A	Val5Met		fig|209.378.peg.1896			Flagellum-specific ATP synthase FliI	Protein of unknown function UPF0060	Cell division trigger factor (EC 5.2.1.8)	missense_variant	MODERATE	K02412	Cellular Processes	Cell motility	02040 Flagellar assembly [PATH:ko02040]	fliI; flagellum-specific ATP synthase [EC:3.6.3.14]	7	F:ATPase activity; F:ATP binding; P:bacterial-type flagellum assembly; C:cytoplasm; P:biosynthetic process; P:protein secretion by the type III secretion system; C:type III protein secretion system complex	IPR003593 (SMART); IPR000194 (PFAM); IPR040627 (PFAM); IPR005714 (TIGRFAM); G3DSA:3.40.50.12240 (GENE3D); PTHR15184 (PANTHER); IPR032463 (PTHR15184:PANTHER); IPR020003 (PROSITE_PATTERNS); IPR027417 (SUPERFAMILY)
F2vF3	2:PE1,SE1	209.379.con.0001	2164592	G	A	3388.37	79	0.94	Nonsyn	gtg	Atg	13G>A	Val5Met		fig|209.379.peg.2084			Flagellum-specific ATP synthase FliI	Cell division trigger factor (EC 5.2.1.8)	Protein of unknown function UPF0060	missense_variant	MODERATE	K02412	Cellular Processes	Cell motility	02040 Flagellar assembly [PATH:ko02040]	fliI; flagellum-specific ATP synthase [EC:3.6.3.14]	7	F:ATPase activity; F:ATP binding; P:bacterial-type flagellum assembly; C:cytoplasm; P:biosynthetic process; P:protein secretion by the type III secretion system; C:type III protein secretion system complex	IPR003593 (SMART); IPR000194 (PFAM); IPR005714 (TIGRFAM); IPR040627 (PFAM); G3DSA:3.40.50.12240 (GENE3D); PTHR15184 (PANTHER); IPR032463 (PTHR15184:PANTHER); IPR020003 (PROSITE_PATTERNS); IPR027417 (SUPERFAMILY)
F3vF4	2:PE1,SE1	209.380.con.0001	734874	A	G	5556.03	111	0.91	Nonsyn	atg	Gtg	13A>G	Met5Val		fig|209.380.peg.726			Flagellum-specific ATP synthase FliI	Cell division trigger factor (EC 5.2.1.8)	Protein of unknown function UPF0060	missense_variant	MODERATE	K02412	Cellular Processes	Cell motility	02040 Flagellar assembly [PATH:ko02040]	fliI; flagellum-specific ATP synthase [EC:3.6.3.14]	7	F:ATPase activity; F:ATP binding; P:bacterial-type flagellum assembly; C:cytoplasm; P:biosynthetic process; P:protein secretion by the type III secretion system; C:type III protein secretion system complex	IPR003593 (SMART); IPR000194 (PFAM); IPR040627 (PFAM); G3DSA:3.40.50.12240 (GENE3D); IPR005714 (TIGRFAM); IPR032463 (PTHR15184:PANTHER); PTHR15184 (PANTHER); IPR020003 (PROSITE_PATTERNS); IPR027417 (SUPERFAMILY)
F0vF2	1:SE1	209.378.con.0001	1232494	TCG	TTG	508.658	70	0.65	Nonsyn	tcg	TTG	239C>T	Ser80Leu		fig|209.378.peg.1153			hypothetical protein	hypothetical protein	Sulfur carrier protein ThiS / Sulfur carrier protein ThiS adenylyltransferase (EC 2.7.7.73)	missense_variant	MODERATE	K03406	Cellular Processes	Cell motility	02030 Bacterial chemotaxis [PATH:ko02030]	mcp; methyl-accepting chemotaxis protein	2	P:signal transduction; C:membrane	Coil (COILS); IPR004089 (SMART); IPR033479 (PFAM); G3DSA:1.10.287.950 (GENE3D); IPR004089 (PFAM); G3DSA:3.30.450.20 (GENE3D); PTHR32089 (PANTHER); CYTOPLASMIC_DOMAIN (PHOBIUS); SIGNAL_PEPTIDE_H_REGION (PHOBIUS); TRANSMEMBRANE (PHOBIUS); SIGNAL_PEPTIDE_C_REGION (PHOBIUS); TRANSMEMBRANE (PHOBIUS); SIGNAL_PEPTIDE_N_REGION (PHOBIUS); SIGNAL_PEPTIDE (PHOBIUS); NON_CYTOPLASMIC_DOMAIN (PHOBIUS); NON_CYT…
F0vF2	1:PE1	209.378.con.0001	1232495	C	T	2314.19	74	1	Nonsyn	tcg	tTg	239C>T	Ser80Leu		fig|209.378.peg.1153			hypothetical protein	hypothetical protein	Sulfur carrier protein ThiS / Sulfur carrier protein ThiS adenylyltransferase (EC 2.7.7.73)	missense_variant	MODERATE	K03406	Cellular Processes	Cell motility	02030 Bacterial chemotaxis [PATH:ko02030]	mcp; methyl-accepting chemotaxis protein	2	P:signal transduction; C:membrane	Coil (COILS); IPR004089 (SMART); IPR033479 (PFAM); G3DSA:1.10.287.950 (GENE3D); IPR004089 (PFAM); G3DSA:3.30.450.20 (GENE3D); PTHR32089 (PANTHER); CYTOPLASMIC_DOMAIN (PHOBIUS); SIGNAL_PEPTIDE_H_REGION (PHOBIUS); TRANSMEMBRANE (PHOBIUS); SIGNAL_PEPTIDE_C_REGION (PHOBIUS); TRANSMEMBRANE (PHOBIUS); SIGNAL_PEPTIDE_N_REGION (PHOBIUS); SIGNAL_PEPTIDE (PHOBIUS); NON_CYTOPLASMIC_DOMAIN (PHOBIUS); NON_CYT…
F0vF2	2:PE1,SE1	209.378.con.0001	1786956	T	C	3243.94	110	0.94	Nonsyn	atg	aCg	1076T>C	Met359Thr		fig|209.378.peg.1681			hypothetical protein	hypothetical protein	FIG00471093: hypothetical protein	missense_variant	MODERATE	K03406	Cellular Processes	Cell motility	02030 Bacterial chemotaxis [PATH:ko02030]	mcp; methyl-accepting chemotaxis protein	4	P:chemotaxis; F:transmembrane signaling receptor activity; P:signal transduction; C:membrane	Coil (COILS); Coil (COILS); IPR004090 (PRINTS); IPR004089 (SMART); IPR004089 (PFAM); G3DSA:3.30.450.20 (GENE3D); G3DSA:1.10.287.950 (GENE3D); IPR033479 (PFAM); G3DSA:3.30.450.20 (GENE3D); PTHR32089 (PANTHER); CYTOPLASMIC_DOMAIN (PHOBIUS); TRANSMEMBRANE (PHOBIUS); TRANSMEMBRANE (PHOBIUS); NON_CYTOPLASMIC_DOMAIN (PHOBIUS); CYTOPLASMIC_DOMAIN (PHOBIUS); IPR004089 (PROSITE_PROFILES); SignalP-TM (SIGN…
F0vF2	2:PE1,SE1	209.378.con.0001	481419	G	A	4555.66	124.5	0.95	Nonsyn	atg	atA	1236G>A	Met412Ile		fig|209.378.peg.467			hypothetical protein	hypothetical protein	SSU ribosomal protein S12p (S23e)	missense_variant	MODERATE	K03406	Cellular Processes	Cell motility	02030 Bacterial chemotaxis [PATH:ko02030]	mcp; methyl-accepting chemotaxis protein	2	P:signal transduction; C:integral component of membrane	Coil (COILS); Coil (COILS); Coil (COILS); IPR004089 (SMART); IPR003660 (PFAM); IPR033479 (PFAM); G3DSA:3.30.450.20 (GENE3D); IPR004089 (PFAM); G3DSA:1.10.287.950 (GENE3D); PTHR32089 (PANTHER); CYTOPLASMIC_DOMAIN (PHOBIUS); TRANSMEMBRANE (PHOBIUS); CYTOPLASMIC_DOMAIN (PHOBIUS); TRANSMEMBRANE (PHOBIUS); NON_CYTOPLASMIC_DOMAIN (PHOBIUS); IPR004089 (PROSITE_PROFILES); IPR003660 (PROSITE_PROFILES); IP…
F0vF3	2:PE1,SE1	209.378.con.0001	1786956	T	C	4593.38	92	0.94	Nonsyn	atg	aCg	1076T>C	Met359Thr		fig|209.378.peg.1681			hypothetical protein	hypothetical protein	FIG00471093: hypothetical protein	missense_variant	MODERATE	K03406	Cellular Processes	Cell motility	02030 Bacterial chemotaxis [PATH:ko02030]	mcp; methyl-accepting chemotaxis protein	4	P:chemotaxis; F:transmembrane signaling receptor activity; P:signal transduction; C:membrane	Coil (COILS); Coil (COILS); IPR004090 (PRINTS); IPR004089 (SMART); IPR004089 (PFAM); G3DSA:3.30.450.20 (GENE3D); G3DSA:1.10.287.950 (GENE3D); IPR033479 (PFAM); G3DSA:3.30.450.20 (GENE3D); PTHR32089 (PANTHER); CYTOPLASMIC_DOMAIN (PHOBIUS); TRANSMEMBRANE (PHOBIUS); TRANSMEMBRANE (PHOBIUS); NON_CYTOPLASMIC_DOMAIN (PHOBIUS); CYTOPLASMIC_DOMAIN (PHOBIUS); IPR004089 (PROSITE_PROFILES); SignalP-TM (SIGN…
F0vF4	2:PE1,SE1	209.378.con.0001	1219888	G	A	5282.04	110.5	0.95	Nonsyn	atg	atA	627G>A	Met209Ile		fig|209.378.peg.1146			hypothetical protein	putative periplasmic protein	Putative periplasmic protein	missense_variant	MODERATE	K03406	Cellular Processes	Cell motility	02030 Bacterial chemotaxis [PATH:ko02030]	mcp; methyl-accepting chemotaxis protein	2	P:signal transduction; C:membrane	Coil (COILS); Coil (COILS); IPR004089 (SMART); IPR004089 (PFAM); G3DSA:1.10.287.950 (GENE3D); PTHR32089 (PANTHER); NON_CYTOPLASMIC_DOMAIN (PHOBIUS); NON_CYTOPLASMIC_DOMAIN (PHOBIUS); CYTOPLASMIC_DOMAIN (PHOBIUS); TRANSMEMBRANE (PHOBIUS); TRANSMEMBRANE (PHOBIUS); IPR004089 (PROSITE_PROFILES); SSF58104 (SUPERFAMILY); TMhelix (TMHMM); TMhelix (TMHMM)
F0vF4	2:PE1,SE1	209.378.con.0001	1786956	T	C	5420.78	108.5	0.97	Nonsyn	atg	aCg	1076T>C	Met359Thr		fig|209.378.peg.1681			hypothetical protein	hypothetical protein	FIG00471093: hypothetical protein	missense_variant	MODERATE	K03406	Cellular Processes	Cell motility	02030 Bacterial chemotaxis [PATH:ko02030]	mcp; methyl-accepting chemotaxis protein	4	P:chemotaxis; F:transmembrane signaling receptor activity; P:signal transduction; C:membrane	Coil (COILS); Coil (COILS); IPR004090 (PRINTS); IPR004089 (SMART); IPR004089 (PFAM); G3DSA:3.30.450.20 (GENE3D); G3DSA:1.10.287.950 (GENE3D); IPR033479 (PFAM); G3DSA:3.30.450.20 (GENE3D); PTHR32089 (PANTHER); CYTOPLASMIC_DOMAIN (PHOBIUS); TRANSMEMBRANE (PHOBIUS); TRANSMEMBRANE (PHOBIUS); NON_CYTOPLASMIC_DOMAIN (PHOBIUS); CYTOPLASMIC_DOMAIN (PHOBIUS); IPR004089 (PROSITE_PROFILES); SignalP-TM (SIGN…
F0vF4	2:PE1,SE1	209.378.con.0001	316325	C	T	8685.55	171.5	0.93	Nonsyn	agc	aAc	1382G>A	Ser461Asn		fig|209.378.peg.298			hypothetical protein	hypothetical protein	hypothetical protein	missense_variant	MODERATE	K03406	Cellular Processes	Cell motility	02030 Bacterial chemotaxis [PATH:ko02030]	mcp; methyl-accepting chemotaxis protein	4	P:chemotaxis; F:transmembrane signaling receptor activity; P:signal transduction; C:membrane	Coil (COILS); Coil (COILS); Coil (COILS); IPR004090 (PRINTS); IPR004089 (SMART); IPR004089 (PFAM); G3DSA:1.10.287.950 (GENE3D); IPR024478 (PFAM); PTHR32089 (PANTHER); TRANSMEMBRANE (PHOBIUS); NON_CYTOPLASMIC_DOMAIN (PHOBIUS); TRANSMEMBRANE (PHOBIUS); CYTOPLASMIC_DOMAIN (PHOBIUS); NON_CYTOPLASMIC_DOMAIN (PHOBIUS); IPR004089 (PROSITE_PROFILES); SSF58104 (SUPERFAMILY); TMhelix (TMHMM); TMhelix (TMHM…
F0vF4	2:PE1,SE1	209.378.con.0001	749452	C	T	7232.22	143	0.9	Nonsyn	caa	Taa	613C>T	Gln205*		fig|209.378.peg.694			hypothetical protein	hypothetical protein	hypothetical protein	stop_gained	HIGH	K03406	Cellular Processes	Cell motility	02030 Bacterial chemotaxis [PATH:ko02030]	mcp; methyl-accepting chemotaxis protein	2	P:signal transduction; C:membrane	IPR004089 (SMART); G3DSA:1.10.287.950 (GENE3D); IPR004089 (PFAM); PTHR32089 (PANTHER); NON_CYTOPLASMIC_DOMAIN (PHOBIUS); CYTOPLASMIC_DOMAIN (PHOBIUS); TRANSMEMBRANE (PHOBIUS); IPR004089 (PROSITE_PROFILES); SSF58104 (SUPERFAMILY)
F2vF3	2:PE1,SE1	209.379.con.0001	942200	T	C	5870.4	127	0.96	Nonsyn	ata	atG	1236A>G	Ile412Met		fig|209.379.peg.890			hypothetical protein	SSU ribosomal protein S12p (S23e)	hypothetical protein	missense_variant	MODERATE	K03406	Cellular Processes	Cell motility	02030 Bacterial chemotaxis [PATH:ko02030]	mcp; methyl-accepting chemotaxis protein	2	P:signal transduction; C:integral component of membrane	Coil (COILS); Coil (COILS); Coil (COILS); IPR004089 (SMART); IPR033479 (PFAM); G3DSA:1.10.287.950 (GENE3D); G3DSA:3.30.450.20 (GENE3D); IPR004089 (PFAM); IPR003660 (PFAM); PTHR32089 (PANTHER); PTHR32089:SF92 (PANTHER); CYTOPLASMIC_DOMAIN (PHOBIUS); TRANSMEMBRANE (PHOBIUS); CYTOPLASMIC_DOMAIN (PHOBIUS); TRANSMEMBRANE (PHOBIUS); NON_CYTOPLASMIC_DOMAIN (PHOBIUS); IPR004089 (PROSITE_PROFILES); IPR029…
F2vF4	2:PE1,SE1	209.379.con.0001	1107295	G	A	8639.63	168.5	0.9	Nonsyn	agc	aAc	1382G>A	Ser461Asn		fig|209.379.peg.1058			hypothetical protein	hypothetical protein	hypothetical protein	missense_variant	MODERATE	K03406	Cellular Processes	Cell motility	02030 Bacterial chemotaxis [PATH:ko02030]	mcp; methyl-accepting chemotaxis protein	4	P:chemotaxis; F:transmembrane signaling receptor activity; P:signal transduction; C:membrane	Coil (COILS); Coil (COILS); Coil (COILS); IPR004090 (PRINTS); IPR004089 (SMART); IPR004089 (PFAM); G3DSA:1.10.287.950 (GENE3D); IPR024478 (PFAM); PTHR32089 (PANTHER); TRANSMEMBRANE (PHOBIUS); NON_CYTOPLASMIC_DOMAIN (PHOBIUS); TRANSMEMBRANE (PHOBIUS); CYTOPLASMIC_DOMAIN (PHOBIUS); NON_CYTOPLASMIC_DOMAIN (PHOBIUS); IPR004089 (PROSITE_PROFILES); SSF58104 (SUPERFAMILY); TMhelix (TMHMM); TMhelix (TMHM…
F2vF4	2:PE1,SE1	209.379.con.0001	203752	C	T	5286.55	110	0.94	Nonsyn	atg	atA	627G>A	Met209Ile		fig|209.379.peg.209			hypothetical protein	Putative periplasmic protein	putative periplasmic protein	missense_variant	MODERATE	K03406	Cellular Processes	Cell motility	02030 Bacterial chemotaxis [PATH:ko02030]	mcp; methyl-accepting chemotaxis protein	2	P:signal transduction; C:membrane	Coil (COILS); Coil (COILS); IPR004089 (SMART); IPR004089 (PFAM); G3DSA:1.10.287.950 (GENE3D); PTHR32089 (PANTHER); NON_CYTOPLASMIC_DOMAIN (PHOBIUS); NON_CYTOPLASMIC_DOMAIN (PHOBIUS); CYTOPLASMIC_DOMAIN (PHOBIUS); TRANSMEMBRANE (PHOBIUS); TRANSMEMBRANE (PHOBIUS); IPR004089 (PROSITE_PROFILES); SSF58104 (SUPERFAMILY); TMhelix (TMHMM); TMhelix (TMHMM)
F2vF4	2:PE1,SE1	209.379.con.0001	674178	G	A	7229.52	147	0.96	Nonsyn	caa	Taa	613C>T	Gln205*		fig|209.379.peg.663			hypothetical protein	hypothetical protein	hypothetical protein	stop_gained	HIGH	K03406	Cellular Processes	Cell motility	02030 Bacterial chemotaxis [PATH:ko02030]	mcp; methyl-accepting chemotaxis protein	2	P:signal transduction; C:membrane	IPR004089 (SMART); G3DSA:1.10.287.950 (GENE3D); IPR004089 (PFAM); PTHR32089 (PANTHER); NON_CYTOPLASMIC_DOMAIN (PHOBIUS); CYTOPLASMIC_DOMAIN (PHOBIUS); TRANSMEMBRANE (PHOBIUS); IPR004089 (PROSITE_PROFILES); SSF58104 (SUPERFAMILY)
F2vF4	2:PE1,SE1	209.379.con.0001	942200	T	C	7010.71	141	0.97	Nonsyn	ata	atG	1236A>G	Ile412Met		fig|209.379.peg.890			hypothetical protein	SSU ribosomal protein S12p (S23e)	hypothetical protein	missense_variant	MODERATE	K03406	Cellular Processes	Cell motility	02030 Bacterial chemotaxis [PATH:ko02030]	mcp; methyl-accepting chemotaxis protein	2	P:signal transduction; C:integral component of membrane	Coil (COILS); Coil (COILS); Coil (COILS); IPR004089 (SMART); IPR033479 (PFAM); G3DSA:1.10.287.950 (GENE3D); G3DSA:3.30.450.20 (GENE3D); IPR004089 (PFAM); IPR003660 (PFAM); PTHR32089 (PANTHER); PTHR32089:SF92 (PANTHER); CYTOPLASMIC_DOMAIN (PHOBIUS); TRANSMEMBRANE (PHOBIUS); CYTOPLASMIC_DOMAIN (PHOBIUS); TRANSMEMBRANE (PHOBIUS); NON_CYTOPLASMIC_DOMAIN (PHOBIUS); IPR004089 (PROSITE_PROFILES); IPR029…
F3vF4	2:PE1,SE1	209.380.con.0002	1055945	G	A	8639.63	169.5	0.9	Nonsyn	agc	aAc	1382G>A	Ser461Asn		fig|209.380.peg.2328			hypothetical protein	hypothetical protein	hypothetical protein	missense_variant	MODERATE	K03406	Cellular Processes	Cell motility	02030 Bacterial chemotaxis [PATH:ko02030]	mcp; methyl-accepting chemotaxis protein	4	P:chemotaxis; F:transmembrane signaling receptor activity; P:signal transduction; C:membrane	Coil (COILS); Coil (COILS); Coil (COILS); IPR004090 (PRINTS); IPR004089 (SMART); IPR004089 (PFAM); G3DSA:1.10.287.950 (GENE3D); IPR024478 (PFAM); PTHR32089 (PANTHER); TRANSMEMBRANE (PHOBIUS); NON_CYTOPLASMIC_DOMAIN (PHOBIUS); TRANSMEMBRANE (PHOBIUS); CYTOPLASMIC_DOMAIN (PHOBIUS); NON_CYTOPLASMIC_DOMAIN (PHOBIUS); IPR004089 (PROSITE_PROFILES); SSF58104 (SUPERFAMILY); TMhelix (TMHMM); TMhelix (TMHM…
F3vF4	2:PE1,SE1	209.380.con.0002	152326	C	T	5286.55	110	0.94	Nonsyn	atg	atA	627G>A	Met209Ile		fig|209.380.peg.1478			hypothetical protein	Putative periplasmic protein	putative periplasmic protein	missense_variant	MODERATE	K03406	Cellular Processes	Cell motility	02030 Bacterial chemotaxis [PATH:ko02030]	mcp; methyl-accepting chemotaxis protein	2	P:signal transduction; C:membrane	Coil (COILS); Coil (COILS); IPR004089 (SMART); IPR004089 (PFAM); G3DSA:1.10.287.950 (GENE3D); PTHR32089 (PANTHER); NON_CYTOPLASMIC_DOMAIN (PHOBIUS); NON_CYTOPLASMIC_DOMAIN (PHOBIUS); CYTOPLASMIC_DOMAIN (PHOBIUS); TRANSMEMBRANE (PHOBIUS); TRANSMEMBRANE (PHOBIUS); IPR004089 (PROSITE_PROFILES); SSF58104 (SUPERFAMILY); TMhelix (TMHMM); TMhelix (TMHMM)
F3vF4	2:PE1,SE1	209.380.con.0002	622725	G	A	7229.52	147	0.96	Nonsyn	caa	Taa	613C>T	Gln205*		fig|209.380.peg.1930			hypothetical protein	hypothetical protein	hypothetical protein	stop_gained	HIGH	K03406	Cellular Processes	Cell motility	02030 Bacterial chemotaxis [PATH:ko02030]	mcp; methyl-accepting chemotaxis protein	2	P:signal transduction; C:membrane	IPR004089 (SMART); G3DSA:1.10.287.950 (GENE3D); IPR004089 (PFAM); PTHR32089 (PANTHER); NON_CYTOPLASMIC_DOMAIN (PHOBIUS); CYTOPLASMIC_DOMAIN (PHOBIUS); TRANSMEMBRANE (PHOBIUS); IPR004089 (PROSITE_PROFILES); SSF58104 (SUPERFAMILY)
F0vF3	2:PE1,SE1	209.378.con.0001	569040	G	A	4194.21	109.5	0.95	Synon	gtc	gtT	1239C>T	Val413Val		fig|209.378.peg.541			Competence protein ComGF	hypothetical protein	GTP-binding protein TypA/BipA	synonymous_variant	LOW	K07023							G3DSA:1.10.3210.10 (GENE3D); IPR006674 (PFAM); TRANSMEMBRANE (PHOBIUS); NON_CYTOPLASMIC_DOMAIN (PHOBIUS); CYTOPLASMIC_DOMAIN (PHOBIUS); SSF109604 (SUPERFAMILY)
F2vF3	2:PE1,SE1	209.379.con.0001	854585	C	T	4180.7	107.5	0.95	Synon	gtc	gtT	1239C>T	Val413Val		fig|209.379.peg.816			Competence protein ComGF	GTP-binding protein TypA/BipA	hypothetical protein	synonymous_variant	LOW	K07023							G3DSA:1.10.3210.10 (GENE3D); IPR006674 (PFAM); TRANSMEMBRANE (PHOBIUS); NON_CYTOPLASMIC_DOMAIN (PHOBIUS); CYTOPLASMIC_DOMAIN (PHOBIUS); SSF109604 (SUPERFAMILY)
F3vF4	2:PE1,SE1	209.380.con.0002	803125	T	C	6951.58	140	0.92	Synon	gtt	gtC	1239T>C	Val413Val		fig|209.380.peg.2086			Competence protein ComGF	GTP-binding protein TypA/BipA	hypothetical protein	synonymous_variant	LOW	K07023							G3DSA:1.10.3210.10 (GENE3D); IPR006674 (PFAM); TRANSMEMBRANE (PHOBIUS); NON_CYTOPLASMIC_DOMAIN (PHOBIUS); CYTOPLASMIC_DOMAIN (PHOBIUS); SSF109604 (SUPERFAMILY)
F0vF2	2:PE1,SE1	209.378.con.0001	1860887	C	A	3853.98	104.5	0.95	Nonsyn	gaa	Taa	1297G>T	Glu433*		fig|209.378.peg.1748			Methyl-accepting chemotaxis protein	hypothetical protein	hypothetical protein	stop_gained	HIGH	K03406	Cellular Processes	Cell motility	02030 Bacterial chemotaxis [PATH:ko02030]	mcp; methyl-accepting chemotaxis protein	2	P:signal transduction; C:membrane	Coil (COILS); IPR033480 (SMART); IPR004089 (SMART); IPR004089 (PFAM); IPR033480 (PFAM); G3DSA:1.10.287.950 (GENE3D); G3DSA:3.30.450.20 (GENE3D); PTHR32089 (PANTHER); NON_CYTOPLASMIC_DOMAIN (PHOBIUS); CYTOPLASMIC_DOMAIN (PHOBIUS); TRANSMEMBRANE (PHOBIUS); TRANSMEMBRANE (PHOBIUS); NON_CYTOPLASMIC_DOMAIN (PHOBIUS); IPR004089 (PROSITE_PROFILES); SSF58104 (SUPERFAMILY); TMhelix (TMHMM); TMhelix (TMHMM)
F0vF2	2:PE1,SE1	209.378.con.0001	741644	A	T	4974.78	139	0.94	Nonsyn	gat	gTt	1229A>T	Asp410Val		fig|209.378.peg.686			Methyl-accepting chemotaxis protein	hypothetical protein	transcriptional regulator, putative	missense_variant	MODERATE	K03406	Cellular Processes	Cell motility	02030 Bacterial chemotaxis [PATH:ko02030]	mcp; methyl-accepting chemotaxis protein	2	P:signal transduction; C:membrane	Coil (COILS); Coil (COILS); IPR004089 (SMART); IPR004089 (PFAM); G3DSA:3.30.450.20 (GENE3D); IPR033479 (PFAM); G3DSA:1.10.287.950 (GENE3D); PTHR32089 (PANTHER); NON_CYTOPLASMIC_DOMAIN (PHOBIUS); CYTOPLASMIC_DOMAIN (PHOBIUS); TRANSMEMBRANE (PHOBIUS); CYTOPLASMIC_DOMAIN (PHOBIUS); TRANSMEMBRANE (PHOBIUS); IPR004089 (PROSITE_PROFILES); SSF58104 (SUPERFAMILY); TMhelix (TMHMM); TMhelix (TMHMM)
F0vF3	2:PE1,SE1	209.378.con.0001	1860887	C	A	3817.68	80.5	0.92	Nonsyn	gaa	Taa	1297G>T	Glu433*		fig|209.378.peg.1748			Methyl-accepting chemotaxis protein	hypothetical protein	hypothetical protein	stop_gained	HIGH	K03406	Cellular Processes	Cell motility	02030 Bacterial chemotaxis [PATH:ko02030]	mcp; methyl-accepting chemotaxis protein	2	P:signal transduction; C:membrane	Coil (COILS); IPR033480 (SMART); IPR004089 (SMART); IPR004089 (PFAM); IPR033480 (PFAM); G3DSA:1.10.287.950 (GENE3D); G3DSA:3.30.450.20 (GENE3D); PTHR32089 (PANTHER); NON_CYTOPLASMIC_DOMAIN (PHOBIUS); CYTOPLASMIC_DOMAIN (PHOBIUS); TRANSMEMBRANE (PHOBIUS); TRANSMEMBRANE (PHOBIUS); NON_CYTOPLASMIC_DOMAIN (PHOBIUS); IPR004089 (PROSITE_PROFILES); SSF58104 (SUPERFAMILY); TMhelix (TMHMM); TMhelix (TMHMM)
F0vF3	2:PE1,SE1	209.378.con.0001	347235	G	A	6695.44	161	0.96	Nonsyn	tca	tTa	824C>T	Ser275Leu		fig|209.378.peg.335			Methyl-accepting chemotaxis protein	hypothetical protein	Potassium efflux system KefA protein / Small-conductance mechanosensitive channel	missense_variant	MODERATE	K03406	Cellular Processes	Cell motility	02030 Bacterial chemotaxis [PATH:ko02030]	mcp; methyl-accepting chemotaxis protein	2	P:signal transduction; C:integral component of membrane	Coil (COILS); Coil (COILS); Coil (COILS); IPR004089 (SMART); IPR004089 (PFAM); G3DSA:3.30.450.20 (GENE3D); G3DSA:1.10.287.950 (GENE3D); IPR033479 (PFAM); PTHR32089 (PANTHER); SIGNAL_PEPTIDE (PHOBIUS); CYTOPLASMIC_DOMAIN (PHOBIUS); SIGNAL_PEPTIDE_C_REGION (PHOBIUS); SIGNAL_PEPTIDE_H_REGION (PHOBIUS); TRANSMEMBRANE (PHOBIUS); SIGNAL_PEPTIDE_N_REGION (PHOBIUS); NON_CYTOPLASMIC_DOMAIN (PHOBIUS); IPR0…
F0vF3	2:PE1,SE1	209.378.con.0001	741644	A	T	5794.03	128.5	0.95	Nonsyn	gat	gTt	1229A>T	Asp410Val		fig|209.378.peg.686			Methyl-accepting chemotaxis protein	hypothetical protein	transcriptional regulator, putative	missense_variant	MODERATE	K03406	Cellular Processes	Cell motility	02030 Bacterial chemotaxis [PATH:ko02030]	mcp; methyl-accepting chemotaxis protein	2	P:signal transduction; C:membrane	Coil (COILS); Coil (COILS); IPR004089 (SMART); IPR004089 (PFAM); G3DSA:3.30.450.20 (GENE3D); IPR033479 (PFAM); G3DSA:1.10.287.950 (GENE3D); PTHR32089 (PANTHER); NON_CYTOPLASMIC_DOMAIN (PHOBIUS); CYTOPLASMIC_DOMAIN (PHOBIUS); TRANSMEMBRANE (PHOBIUS); CYTOPLASMIC_DOMAIN (PHOBIUS); TRANSMEMBRANE (PHOBIUS); IPR004089 (PROSITE_PROFILES); SSF58104 (SUPERFAMILY); TMhelix (TMHMM); TMhelix (TMHMM)
F0vF4	2:PE1,SE1	209.378.con.0001	1860887	C	A	6345.41	128.5	0.95	Nonsyn	gaa	Taa	1297G>T	Glu433*		fig|209.378.peg.1748			Methyl-accepting chemotaxis protein	hypothetical protein	hypothetical protein	stop_gained	HIGH	K03406	Cellular Processes	Cell motility	02030 Bacterial chemotaxis [PATH:ko02030]	mcp; methyl-accepting chemotaxis protein	2	P:signal transduction; C:membrane	Coil (COILS); IPR033480 (SMART); IPR004089 (SMART); IPR004089 (PFAM); IPR033480 (PFAM); G3DSA:1.10.287.950 (GENE3D); G3DSA:3.30.450.20 (GENE3D); PTHR32089 (PANTHER); NON_CYTOPLASMIC_DOMAIN (PHOBIUS); CYTOPLASMIC_DOMAIN (PHOBIUS); TRANSMEMBRANE (PHOBIUS); TRANSMEMBRANE (PHOBIUS); NON_CYTOPLASMIC_DOMAIN (PHOBIUS); IPR004089 (PROSITE_PROFILES); SSF58104 (SUPERFAMILY); TMhelix (TMHMM); TMhelix (TMHMM)
F0vF4	1:PE1	209.378.con.0001	346471	G	A	3203.24	205	0.67	Nonsyn	cag	Tag	1588C>T	Gln530*		fig|209.378.peg.335			Methyl-accepting chemotaxis protein	hypothetical protein	Potassium efflux system KefA protein / Small-conductance mechanosensitive channel	stop_gained	HIGH	K03406	Cellular Processes	Cell motility	02030 Bacterial chemotaxis [PATH:ko02030]	mcp; methyl-accepting chemotaxis protein	2	P:signal transduction; C:integral component of membrane	Coil (COILS); Coil (COILS); Coil (COILS); IPR004089 (SMART); IPR004089 (PFAM); G3DSA:3.30.450.20 (GENE3D); G3DSA:1.10.287.950 (GENE3D); IPR033479 (PFAM); PTHR32089 (PANTHER); SIGNAL_PEPTIDE (PHOBIUS); CYTOPLASMIC_DOMAIN (PHOBIUS); SIGNAL_PEPTIDE_C_REGION (PHOBIUS); SIGNAL_PEPTIDE_H_REGION (PHOBIUS); TRANSMEMBRANE (PHOBIUS); SIGNAL_PEPTIDE_N_REGION (PHOBIUS); NON_CYTOPLASMIC_DOMAIN (PHOBIUS); IPR0…
F0vF4	2:PE1,SE1	209.378.con.0001	347101	C	T	8534.28	179	0.95	Nonsyn	ggt	Agt	958G>A	Gly320Ser		fig|209.378.peg.335			Methyl-accepting chemotaxis protein	hypothetical protein	Potassium efflux system KefA protein / Small-conductance mechanosensitive channel	missense_variant	MODERATE	K03406	Cellular Processes	Cell motility	02030 Bacterial chemotaxis [PATH:ko02030]	mcp; methyl-accepting chemotaxis protein	2	P:signal transduction; C:integral component of membrane	Coil (COILS); Coil (COILS); Coil (COILS); IPR004089 (SMART); IPR004089 (PFAM); G3DSA:3.30.450.20 (GENE3D); G3DSA:1.10.287.950 (GENE3D); IPR033479 (PFAM); PTHR32089 (PANTHER); SIGNAL_PEPTIDE (PHOBIUS); CYTOPLASMIC_DOMAIN (PHOBIUS); SIGNAL_PEPTIDE_C_REGION (PHOBIUS); SIGNAL_PEPTIDE_H_REGION (PHOBIUS); TRANSMEMBRANE (PHOBIUS); SIGNAL_PEPTIDE_N_REGION (PHOBIUS); NON_CYTOPLASMIC_DOMAIN (PHOBIUS); IPR0…
F0vF4	2:PE1,SE1	209.378.con.0001	347152	C	T	8308.25	178.5	0.94	Nonsyn	gaa	Aaa	907G>A	Glu303Lys		fig|209.378.peg.335			Methyl-accepting chemotaxis protein	hypothetical protein	Potassium efflux system KefA protein / Small-conductance mechanosensitive channel	missense_variant	MODERATE	K03406	Cellular Processes	Cell motility	02030 Bacterial chemotaxis [PATH:ko02030]	mcp; methyl-accepting chemotaxis protein	2	P:signal transduction; C:integral component of membrane	Coil (COILS); Coil (COILS); Coil (COILS); IPR004089 (SMART); IPR004089 (PFAM); G3DSA:3.30.450.20 (GENE3D); G3DSA:1.10.287.950 (GENE3D); IPR033479 (PFAM); PTHR32089 (PANTHER); SIGNAL_PEPTIDE (PHOBIUS); CYTOPLASMIC_DOMAIN (PHOBIUS); SIGNAL_PEPTIDE_C_REGION (PHOBIUS); SIGNAL_PEPTIDE_H_REGION (PHOBIUS); TRANSMEMBRANE (PHOBIUS); SIGNAL_PEPTIDE_N_REGION (PHOBIUS); NON_CYTOPLASMIC_DOMAIN (PHOBIUS); IPR0…
F0vF4	2:PE1,SE1	209.378.con.0001	347235	G	A	7645.35	171.5	0.97	Nonsyn	tca	tTa	824C>T	Ser275Leu		fig|209.378.peg.335			Methyl-accepting chemotaxis protein	hypothetical protein	Potassium efflux system KefA protein / Small-conductance mechanosensitive channel	missense_variant	MODERATE	K03406	Cellular Processes	Cell motility	02030 Bacterial chemotaxis [PATH:ko02030]	mcp; methyl-accepting chemotaxis protein	2	P:signal transduction; C:integral component of membrane	Coil (COILS); Coil (COILS); Coil (COILS); IPR004089 (SMART); IPR004089 (PFAM); G3DSA:3.30.450.20 (GENE3D); G3DSA:1.10.287.950 (GENE3D); IPR033479 (PFAM); PTHR32089 (PANTHER); SIGNAL_PEPTIDE (PHOBIUS); CYTOPLASMIC_DOMAIN (PHOBIUS); SIGNAL_PEPTIDE_C_REGION (PHOBIUS); SIGNAL_PEPTIDE_H_REGION (PHOBIUS); TRANSMEMBRANE (PHOBIUS); SIGNAL_PEPTIDE_N_REGION (PHOBIUS); NON_CYTOPLASMIC_DOMAIN (PHOBIUS); IPR0…
F0vF4	2:PE1,SE1	209.378.con.0001	741644	A	T	7221.53	141	0.95	Nonsyn	gat	gTt	1229A>T	Asp410Val		fig|209.378.peg.686			Methyl-accepting chemotaxis protein	hypothetical protein	transcriptional regulator, putative	missense_variant	MODERATE	K03406	Cellular Processes	Cell motility	02030 Bacterial chemotaxis [PATH:ko02030]	mcp; methyl-accepting chemotaxis protein	2	P:signal transduction; C:membrane	Coil (COILS); Coil (COILS); IPR004089 (SMART); IPR004089 (PFAM); G3DSA:3.30.450.20 (GENE3D); IPR033479 (PFAM); G3DSA:1.10.287.950 (GENE3D); PTHR32089 (PANTHER); NON_CYTOPLASMIC_DOMAIN (PHOBIUS); CYTOPLASMIC_DOMAIN (PHOBIUS); TRANSMEMBRANE (PHOBIUS); CYTOPLASMIC_DOMAIN (PHOBIUS); TRANSMEMBRANE (PHOBIUS); IPR004089 (PROSITE_PROFILES); SSF58104 (SUPERFAMILY); TMhelix (TMHMM); TMhelix (TMHMM)
F2vF3	2:PE1,SE1	209.379.con.0001	1076385	C	T	6698.33	157.5	0.95	Nonsyn	tca	tTa	824C>T	Ser275Leu		fig|209.379.peg.1021			Methyl-accepting chemotaxis protein	Potassium efflux system KefA protein / Small-conductance mechanosensitive channel	hypothetical protein	missense_variant	MODERATE	K03406	Cellular Processes	Cell motility	02030 Bacterial chemotaxis [PATH:ko02030]	mcp; methyl-accepting chemotaxis protein	2	P:signal transduction; C:integral component of membrane	Coil (COILS); Coil (COILS); Coil (COILS); IPR004089 (SMART); IPR004089 (PFAM); G3DSA:3.30.450.20 (GENE3D); G3DSA:1.10.287.950 (GENE3D); IPR033479 (PFAM); PTHR32089 (PANTHER); SIGNAL_PEPTIDE (PHOBIUS); CYTOPLASMIC_DOMAIN (PHOBIUS); SIGNAL_PEPTIDE_C_REGION (PHOBIUS); SIGNAL_PEPTIDE_H_REGION (PHOBIUS); TRANSMEMBRANE (PHOBIUS); SIGNAL_PEPTIDE_N_REGION (PHOBIUS); NON_CYTOPLASMIC_DOMAIN (PHOBIUS); IPR0…
F2vF4	2:PE1,SE1	209.379.con.0001	1076385	C	T	7642.65	168	0.95	Nonsyn	tca	tTa	824C>T	Ser275Leu		fig|209.379.peg.1021			Methyl-accepting chemotaxis protein	Potassium efflux system KefA protein / Small-conductance mechanosensitive channel	hypothetical protein	missense_variant	MODERATE	K03406	Cellular Processes	Cell motility	02030 Bacterial chemotaxis [PATH:ko02030]	mcp; methyl-accepting chemotaxis protein	2	P:signal transduction; C:integral component of membrane	Coil (COILS); Coil (COILS); Coil (COILS); IPR004089 (SMART); IPR004089 (PFAM); G3DSA:3.30.450.20 (GENE3D); G3DSA:1.10.287.950 (GENE3D); IPR033479 (PFAM); PTHR32089 (PANTHER); SIGNAL_PEPTIDE (PHOBIUS); CYTOPLASMIC_DOMAIN (PHOBIUS); SIGNAL_PEPTIDE_C_REGION (PHOBIUS); SIGNAL_PEPTIDE_H_REGION (PHOBIUS); TRANSMEMBRANE (PHOBIUS); SIGNAL_PEPTIDE_N_REGION (PHOBIUS); NON_CYTOPLASMIC_DOMAIN (PHOBIUS); IPR0…
F2vF4	2:PE1,SE1	209.379.con.0001	1076468	G	A	8287.55	180	0.96	Nonsyn	gaa	Aaa	907G>A	Glu303Lys		fig|209.379.peg.1021			Methyl-accepting chemotaxis protein	Potassium efflux system KefA protein / Small-conductance mechanosensitive channel	hypothetical protein	missense_variant	MODERATE	K03406	Cellular Processes	Cell motility	02030 Bacterial chemotaxis [PATH:ko02030]	mcp; methyl-accepting chemotaxis protein	2	P:signal transduction; C:integral component of membrane	Coil (COILS); Coil (COILS); Coil (COILS); IPR004089 (SMART); IPR004089 (PFAM); G3DSA:3.30.450.20 (GENE3D); G3DSA:1.10.287.950 (GENE3D); IPR033479 (PFAM); PTHR32089 (PANTHER); SIGNAL_PEPTIDE (PHOBIUS); CYTOPLASMIC_DOMAIN (PHOBIUS); SIGNAL_PEPTIDE_C_REGION (PHOBIUS); SIGNAL_PEPTIDE_H_REGION (PHOBIUS); TRANSMEMBRANE (PHOBIUS); SIGNAL_PEPTIDE_N_REGION (PHOBIUS); NON_CYTOPLASMIC_DOMAIN (PHOBIUS); IPR0…
F2vF4	2:PE1,SE1	209.379.con.0001	1076519	G	A	8526.18	173.5	0.86	Nonsyn	ggt	Agt	958G>A	Gly320Ser		fig|209.379.peg.1021			Methyl-accepting chemotaxis protein	Potassium efflux system KefA protein / Small-conductance mechanosensitive channel	hypothetical protein	missense_variant	MODERATE	K03406	Cellular Processes	Cell motility	02030 Bacterial chemotaxis [PATH:ko02030]	mcp; methyl-accepting chemotaxis protein	2	P:signal transduction; C:integral component of membrane	Coil (COILS); Coil (COILS); Coil (COILS); IPR004089 (SMART); IPR004089 (PFAM); G3DSA:3.30.450.20 (GENE3D); G3DSA:1.10.287.950 (GENE3D); IPR033479 (PFAM); PTHR32089 (PANTHER); SIGNAL_PEPTIDE (PHOBIUS); CYTOPLASMIC_DOMAIN (PHOBIUS); SIGNAL_PEPTIDE_C_REGION (PHOBIUS); SIGNAL_PEPTIDE_H_REGION (PHOBIUS); TRANSMEMBRANE (PHOBIUS); SIGNAL_PEPTIDE_N_REGION (PHOBIUS); NON_CYTOPLASMIC_DOMAIN (PHOBIUS); IPR0…
F2vF4	1:PE1	209.379.con.0001	1077149	C	T	3184.67	205	0.67	Nonsyn	cag	Tag	1588C>T	Gln530*		fig|209.379.peg.1021			Methyl-accepting chemotaxis protein	Potassium efflux system KefA protein / Small-conductance mechanosensitive channel	hypothetical protein	stop_gained	HIGH	K03406	Cellular Processes	Cell motility	02030 Bacterial chemotaxis [PATH:ko02030]	mcp; methyl-accepting chemotaxis protein	2	P:signal transduction; C:integral component of membrane	Coil (COILS); Coil (COILS); Coil (COILS); IPR004089 (SMART); IPR004089 (PFAM); G3DSA:3.30.450.20 (GENE3D); G3DSA:1.10.287.950 (GENE3D); IPR033479 (PFAM); PTHR32089 (PANTHER); SIGNAL_PEPTIDE (PHOBIUS); CYTOPLASMIC_DOMAIN (PHOBIUS); SIGNAL_PEPTIDE_C_REGION (PHOBIUS); SIGNAL_PEPTIDE_H_REGION (PHOBIUS); TRANSMEMBRANE (PHOBIUS); SIGNAL_PEPTIDE_N_REGION (PHOBIUS); NON_CYTOPLASMIC_DOMAIN (PHOBIUS); IPR0…
F3vF4	2:PE1,SE1	209.380.con.0002	1025013	G	A	8287.55	180	0.95	Nonsyn	gaa	Aaa	907G>A	Glu303Lys		fig|209.380.peg.2291			Methyl-accepting chemotaxis protein	Potassium efflux system KefA protein / Small-conductance mechanosensitive channel	hypothetical protein	missense_variant	MODERATE	K03406	Cellular Processes	Cell motility	02030 Bacterial chemotaxis [PATH:ko02030]	mcp; methyl-accepting chemotaxis protein	2	P:signal transduction; C:integral component of membrane	Coil (COILS); Coil (COILS); Coil (COILS); IPR004089 (SMART); IPR004089 (PFAM); IPR033479 (PFAM); G3DSA:1.10.287.950 (GENE3D); G3DSA:3.30.450.20 (GENE3D); PTHR32089 (PANTHER); SIGNAL_PEPTIDE (PHOBIUS); CYTOPLASMIC_DOMAIN (PHOBIUS); SIGNAL_PEPTIDE_C_REGION (PHOBIUS); SIGNAL_PEPTIDE_H_REGION (PHOBIUS); TRANSMEMBRANE (PHOBIUS); SIGNAL_PEPTIDE_N_REGION (PHOBIUS); NON_CYTOPLASMIC_DOMAIN (PHOBIUS); IPR0…
F3vF4	2:PE1,SE1	209.380.con.0002	1025064	G	A	8526.18	174	0.86	Nonsyn	ggt	Agt	958G>A	Gly320Ser		fig|209.380.peg.2291			Methyl-accepting chemotaxis protein	Potassium efflux system KefA protein / Small-conductance mechanosensitive channel	hypothetical protein	missense_variant	MODERATE	K03406	Cellular Processes	Cell motility	02030 Bacterial chemotaxis [PATH:ko02030]	mcp; methyl-accepting chemotaxis protein	2	P:signal transduction; C:integral component of membrane	Coil (COILS); Coil (COILS); Coil (COILS); IPR004089 (SMART); IPR004089 (PFAM); IPR033479 (PFAM); G3DSA:1.10.287.950 (GENE3D); G3DSA:3.30.450.20 (GENE3D); PTHR32089 (PANTHER); SIGNAL_PEPTIDE (PHOBIUS); CYTOPLASMIC_DOMAIN (PHOBIUS); SIGNAL_PEPTIDE_C_REGION (PHOBIUS); SIGNAL_PEPTIDE_H_REGION (PHOBIUS); TRANSMEMBRANE (PHOBIUS); SIGNAL_PEPTIDE_N_REGION (PHOBIUS); NON_CYTOPLASMIC_DOMAIN (PHOBIUS); IPR0…
F3vF4	1:PE1	209.380.con.0002	1025694	C	T	3184.67	205	0.67	Nonsyn	cag	Tag	1588C>T	Gln530*		fig|209.380.peg.2291			Methyl-accepting chemotaxis protein	Potassium efflux system KefA protein / Small-conductance mechanosensitive channel	hypothetical protein	stop_gained	HIGH	K03406	Cellular Processes	Cell motility	02030 Bacterial chemotaxis [PATH:ko02030]	mcp; methyl-accepting chemotaxis protein	2	P:signal transduction; C:integral component of membrane	Coil (COILS); Coil (COILS); Coil (COILS); IPR004089 (SMART); IPR004089 (PFAM); IPR033479 (PFAM); G3DSA:1.10.287.950 (GENE3D); G3DSA:3.30.450.20 (GENE3D); PTHR32089 (PANTHER); SIGNAL_PEPTIDE (PHOBIUS); CYTOPLASMIC_DOMAIN (PHOBIUS); SIGNAL_PEPTIDE_C_REGION (PHOBIUS); SIGNAL_PEPTIDE_H_REGION (PHOBIUS); TRANSMEMBRANE (PHOBIUS); SIGNAL_PEPTIDE_N_REGION (PHOBIUS); NON_CYTOPLASMIC_DOMAIN (PHOBIUS); IPR0…
F0vF4	2:PE1,SE1	209.378.con.0001	1871477	G	A	6173.3	121	0.96	Nonsyn	gaa	Aaa	364G>A	Glu122Lys		fig|209.378.peg.1760			RNA polymerase sigma factor for flagellar operon	Motility integral membrane protein	Flagellar motor switch protein FliM	missense_variant	MODERATE	K02405	Cellular Processes	Cell motility	02040 Flagellar assembly [PATH:ko02040]	fliA; RNA polymerase sigma factor for flagellar operon FliA	11	F:DNA binding; F:sigma factor activity; C:transcription factor complex; F:transcription factor activity, sequence-specific DNA binding; P:pyrimidine nucleobase metabolic process; F:DNA-directed 5'-3' RNA polymerase activity; P:regulation of transcription, DNA-templated; P:DNA-templated transcription, initiation; P:purine nucleobase metabolic process; P:regulation of transcription, DNA-templated; …	IPR000943 (PRINTS); IPR014284 (TIGRFAM); IPR007630 (PFAM); G3DSA:1.10.1740.10 (GENE3D); G3DSA:1.20.140.160 (GENE3D); IPR012845 (TIGRFAM); IPR007627 (PFAM); PTHR30385 (PANTHER); PTHR30385:SF7 (PANTHER); IPR013324 (SUPERFAMILY); IPR013325 (SUPERFAMILY); IPR013324 (SUPERFAMILY)
F2vF4	2:PE1,SE1	209.379.con.0001	2308743	C	T	6168.8	120.5	0.97	Nonsyn	gaa	Aaa	364G>A	Glu122Lys		fig|209.379.peg.2220			RNA polymerase sigma factor for flagellar operon	Flagellar motor switch protein FliM	Motility integral membrane protein	missense_variant	MODERATE	K02405	Cellular Processes	Cell motility	02040 Flagellar assembly [PATH:ko02040]	fliA; RNA polymerase sigma factor for flagellar operon FliA	11	F:DNA binding; F:sigma factor activity; C:transcription factor complex; F:transcription factor activity, sequence-specific DNA binding; P:pyrimidine nucleobase metabolic process; F:DNA-directed 5'-3' RNA polymerase activity; P:regulation of transcription, DNA-templated; P:DNA-templated transcription, initiation; P:purine nucleobase metabolic process; P:regulation of transcription, DNA-templated; …	IPR000943 (PRINTS); IPR014284 (TIGRFAM); IPR007630 (PFAM); G3DSA:1.10.1740.10 (GENE3D); G3DSA:1.20.140.160 (GENE3D); IPR012845 (TIGRFAM); IPR007627 (PFAM); PTHR30385 (PANTHER); PTHR30385:SF7 (PANTHER); IPR013324 (SUPERFAMILY); IPR013325 (SUPERFAMILY); IPR013324 (SUPERFAMILY)
F3vF4	2:PE1,SE1	209.380.con.0001	879021	C	T	6168.8	120.5	0.97	Nonsyn	gaa	Aaa	364G>A	Glu122Lys		fig|209.380.peg.861			RNA polymerase sigma factor for flagellar operon	Flagellar motor switch protein FliM	Motility integral membrane protein	missense_variant	MODERATE	K02405	Cellular Processes	Cell motility	02040 Flagellar assembly [PATH:ko02040]	fliA; RNA polymerase sigma factor for flagellar operon FliA	11	F:DNA binding; F:sigma factor activity; C:transcription factor complex; F:transcription factor activity, sequence-specific DNA binding; P:pyrimidine nucleobase metabolic process; F:DNA-directed 5'-3' RNA polymerase activity; P:regulation of transcription, DNA-templated; P:DNA-templated transcription, initiation; P:purine nucleobase metabolic process; P:regulation of transcription, DNA-templated; …	IPR000943 (PRINTS); IPR014284 (TIGRFAM); IPR007630 (PFAM); G3DSA:1.10.1740.10 (GENE3D); G3DSA:1.20.140.160 (GENE3D); IPR012845 (TIGRFAM); IPR007627 (PFAM); PTHR30385 (PANTHER); PTHR30385:SF7 (PANTHER); IPR013324 (SUPERFAMILY); IPR013325 (SUPERFAMILY); IPR013324 (SUPERFAMILY)
F0vF4	2:PE1,SE1	209.378.con.0001	1871477	G	A	6173.3	121	0.96	Nonsyn	gaa	Aaa	364G>A	Glu122Lys		fig|209.378.peg.1760			RNA polymerase sigma factor for flagellar operon	Motility integral membrane protein	Flagellar motor switch protein FliM	missense_variant	MODERATE	K02405	Cellular Processes	Cellular community - prokaryotes	05111 Biofilm formation - Vibrio cholerae [PATH:ko05111]	fliA; RNA polymerase sigma factor for flagellar operon FliA	11	F:DNA binding; F:sigma factor activity; C:transcription factor complex; F:transcription factor activity, sequence-specific DNA binding; P:pyrimidine nucleobase metabolic process; F:DNA-directed 5'-3' RNA polymerase activity; P:regulation of transcription, DNA-templated; P:DNA-templated transcription, initiation; P:purine nucleobase metabolic process; P:regulation of transcription, DNA-templated; …	IPR000943 (PRINTS); IPR014284 (TIGRFAM); IPR007630 (PFAM); G3DSA:1.10.1740.10 (GENE3D); G3DSA:1.20.140.160 (GENE3D); IPR012845 (TIGRFAM); IPR007627 (PFAM); PTHR30385 (PANTHER); PTHR30385:SF7 (PANTHER); IPR013324 (SUPERFAMILY); IPR013325 (SUPERFAMILY); IPR013324 (SUPERFAMILY)
F0vF4	2:PE1,SE1	209.378.con.0001	1871477	G	A	6173.3	121	0.96	Nonsyn	gaa	Aaa	364G>A	Glu122Lys		fig|209.378.peg.1760			RNA polymerase sigma factor for flagellar operon	Motility integral membrane protein	Flagellar motor switch protein FliM	missense_variant	MODERATE	K02405	Cellular Processes	Cellular community - prokaryotes	02025 Biofilm formation - Pseudomonas aeruginosa [PATH:ko02025]	fliA; RNA polymerase sigma factor for flagellar operon FliA	11	F:DNA binding; F:sigma factor activity; C:transcription factor complex; F:transcription factor activity, sequence-specific DNA binding; P:pyrimidine nucleobase metabolic process; F:DNA-directed 5'-3' RNA polymerase activity; P:regulation of transcription, DNA-templated; P:DNA-templated transcription, initiation; P:purine nucleobase metabolic process; P:regulation of transcription, DNA-templated; …	IPR000943 (PRINTS); IPR014284 (TIGRFAM); IPR007630 (PFAM); G3DSA:1.10.1740.10 (GENE3D); G3DSA:1.20.140.160 (GENE3D); IPR012845 (TIGRFAM); IPR007627 (PFAM); PTHR30385 (PANTHER); PTHR30385:SF7 (PANTHER); IPR013324 (SUPERFAMILY); IPR013325 (SUPERFAMILY); IPR013324 (SUPERFAMILY)
F0vF4	2:PE1,SE1	209.378.con.0001	1871477	G	A	6173.3	121	0.96	Nonsyn	gaa	Aaa	364G>A	Glu122Lys		fig|209.378.peg.1760			RNA polymerase sigma factor for flagellar operon	Motility integral membrane protein	Flagellar motor switch protein FliM	missense_variant	MODERATE	K02405	Cellular Processes	Cellular community - prokaryotes	02026 Biofilm formation - Escherichia coli [PATH:ko02026]	fliA; RNA polymerase sigma factor for flagellar operon FliA	11	F:DNA binding; F:sigma factor activity; C:transcription factor complex; F:transcription factor activity, sequence-specific DNA binding; P:pyrimidine nucleobase metabolic process; F:DNA-directed 5'-3' RNA polymerase activity; P:regulation of transcription, DNA-templated; P:DNA-templated transcription, initiation; P:purine nucleobase metabolic process; P:regulation of transcription, DNA-templated; …	IPR000943 (PRINTS); IPR014284 (TIGRFAM); IPR007630 (PFAM); G3DSA:1.10.1740.10 (GENE3D); G3DSA:1.20.140.160 (GENE3D); IPR012845 (TIGRFAM); IPR007627 (PFAM); PTHR30385 (PANTHER); PTHR30385:SF7 (PANTHER); IPR013324 (SUPERFAMILY); IPR013325 (SUPERFAMILY); IPR013324 (SUPERFAMILY)
F2vF4	2:PE1,SE1	209.379.con.0001	2308743	C	T	6168.8	120.5	0.97	Nonsyn	gaa	Aaa	364G>A	Glu122Lys		fig|209.379.peg.2220			RNA polymerase sigma factor for flagellar operon	Flagellar motor switch protein FliM	Motility integral membrane protein	missense_variant	MODERATE	K02405	Cellular Processes	Cellular community - prokaryotes	05111 Biofilm formation - Vibrio cholerae [PATH:ko05111]	fliA; RNA polymerase sigma factor for flagellar operon FliA	11	F:DNA binding; F:sigma factor activity; C:transcription factor complex; F:transcription factor activity, sequence-specific DNA binding; P:pyrimidine nucleobase metabolic process; F:DNA-directed 5'-3' RNA polymerase activity; P:regulation of transcription, DNA-templated; P:DNA-templated transcription, initiation; P:purine nucleobase metabolic process; P:regulation of transcription, DNA-templated; …	IPR000943 (PRINTS); IPR014284 (TIGRFAM); IPR007630 (PFAM); G3DSA:1.10.1740.10 (GENE3D); G3DSA:1.20.140.160 (GENE3D); IPR012845 (TIGRFAM); IPR007627 (PFAM); PTHR30385 (PANTHER); PTHR30385:SF7 (PANTHER); IPR013324 (SUPERFAMILY); IPR013325 (SUPERFAMILY); IPR013324 (SUPERFAMILY)
F2vF4	2:PE1,SE1	209.379.con.0001	2308743	C	T	6168.8	120.5	0.97	Nonsyn	gaa	Aaa	364G>A	Glu122Lys		fig|209.379.peg.2220			RNA polymerase sigma factor for flagellar operon	Flagellar motor switch protein FliM	Motility integral membrane protein	missense_variant	MODERATE	K02405	Cellular Processes	Cellular community - prokaryotes	02025 Biofilm formation - Pseudomonas aeruginosa [PATH:ko02025]	fliA; RNA polymerase sigma factor for flagellar operon FliA	11	F:DNA binding; F:sigma factor activity; C:transcription factor complex; F:transcription factor activity, sequence-specific DNA binding; P:pyrimidine nucleobase metabolic process; F:DNA-directed 5'-3' RNA polymerase activity; P:regulation of transcription, DNA-templated; P:DNA-templated transcription, initiation; P:purine nucleobase metabolic process; P:regulation of transcription, DNA-templated; …	IPR000943 (PRINTS); IPR014284 (TIGRFAM); IPR007630 (PFAM); G3DSA:1.10.1740.10 (GENE3D); G3DSA:1.20.140.160 (GENE3D); IPR012845 (TIGRFAM); IPR007627 (PFAM); PTHR30385 (PANTHER); PTHR30385:SF7 (PANTHER); IPR013324 (SUPERFAMILY); IPR013325 (SUPERFAMILY); IPR013324 (SUPERFAMILY)
F2vF4	2:PE1,SE1	209.379.con.0001	2308743	C	T	6168.8	120.5	0.97	Nonsyn	gaa	Aaa	364G>A	Glu122Lys		fig|209.379.peg.2220			RNA polymerase sigma factor for flagellar operon	Flagellar motor switch protein FliM	Motility integral membrane protein	missense_variant	MODERATE	K02405	Cellular Processes	Cellular community - prokaryotes	02026 Biofilm formation - Escherichia coli [PATH:ko02026]	fliA; RNA polymerase sigma factor for flagellar operon FliA	11	F:DNA binding; F:sigma factor activity; C:transcription factor complex; F:transcription factor activity, sequence-specific DNA binding; P:pyrimidine nucleobase metabolic process; F:DNA-directed 5'-3' RNA polymerase activity; P:regulation of transcription, DNA-templated; P:DNA-templated transcription, initiation; P:purine nucleobase metabolic process; P:regulation of transcription, DNA-templated; …	IPR000943 (PRINTS); IPR014284 (TIGRFAM); IPR007630 (PFAM); G3DSA:1.10.1740.10 (GENE3D); G3DSA:1.20.140.160 (GENE3D); IPR012845 (TIGRFAM); IPR007627 (PFAM); PTHR30385 (PANTHER); PTHR30385:SF7 (PANTHER); IPR013324 (SUPERFAMILY); IPR013325 (SUPERFAMILY); IPR013324 (SUPERFAMILY)
F3vF4	2:PE1,SE1	209.380.con.0001	879021	C	T	6168.8	120.5	0.97	Nonsyn	gaa	Aaa	364G>A	Glu122Lys		fig|209.380.peg.861			RNA polymerase sigma factor for flagellar operon	Flagellar motor switch protein FliM	Motility integral membrane protein	missense_variant	MODERATE	K02405	Cellular Processes	Cellular community - prokaryotes	05111 Biofilm formation - Vibrio cholerae [PATH:ko05111]	fliA; RNA polymerase sigma factor for flagellar operon FliA	11	F:DNA binding; F:sigma factor activity; C:transcription factor complex; F:transcription factor activity, sequence-specific DNA binding; P:pyrimidine nucleobase metabolic process; F:DNA-directed 5'-3' RNA polymerase activity; P:regulation of transcription, DNA-templated; P:DNA-templated transcription, initiation; P:purine nucleobase metabolic process; P:regulation of transcription, DNA-templated; …	IPR000943 (PRINTS); IPR014284 (TIGRFAM); IPR007630 (PFAM); G3DSA:1.10.1740.10 (GENE3D); G3DSA:1.20.140.160 (GENE3D); IPR012845 (TIGRFAM); IPR007627 (PFAM); PTHR30385 (PANTHER); PTHR30385:SF7 (PANTHER); IPR013324 (SUPERFAMILY); IPR013325 (SUPERFAMILY); IPR013324 (SUPERFAMILY)
F3vF4	2:PE1,SE1	209.380.con.0001	879021	C	T	6168.8	120.5	0.97	Nonsyn	gaa	Aaa	364G>A	Glu122Lys		fig|209.380.peg.861			RNA polymerase sigma factor for flagellar operon	Flagellar motor switch protein FliM	Motility integral membrane protein	missense_variant	MODERATE	K02405	Cellular Processes	Cellular community - prokaryotes	02025 Biofilm formation - Pseudomonas aeruginosa [PATH:ko02025]	fliA; RNA polymerase sigma factor for flagellar operon FliA	11	F:DNA binding; F:sigma factor activity; C:transcription factor complex; F:transcription factor activity, sequence-specific DNA binding; P:pyrimidine nucleobase metabolic process; F:DNA-directed 5'-3' RNA polymerase activity; P:regulation of transcription, DNA-templated; P:DNA-templated transcription, initiation; P:purine nucleobase metabolic process; P:regulation of transcription, DNA-templated; …	IPR000943 (PRINTS); IPR014284 (TIGRFAM); IPR007630 (PFAM); G3DSA:1.10.1740.10 (GENE3D); G3DSA:1.20.140.160 (GENE3D); IPR012845 (TIGRFAM); IPR007627 (PFAM); PTHR30385 (PANTHER); PTHR30385:SF7 (PANTHER); IPR013324 (SUPERFAMILY); IPR013325 (SUPERFAMILY); IPR013324 (SUPERFAMILY)
F3vF4	2:PE1,SE1	209.380.con.0001	879021	C	T	6168.8	120.5	0.97	Nonsyn	gaa	Aaa	364G>A	Glu122Lys		fig|209.380.peg.861			RNA polymerase sigma factor for flagellar operon	Flagellar motor switch protein FliM	Motility integral membrane protein	missense_variant	MODERATE	K02405	Cellular Processes	Cellular community - prokaryotes	02026 Biofilm formation - Escherichia coli [PATH:ko02026]	fliA; RNA polymerase sigma factor for flagellar operon FliA	11	F:DNA binding; F:sigma factor activity; C:transcription factor complex; F:transcription factor activity, sequence-specific DNA binding; P:pyrimidine nucleobase metabolic process; F:DNA-directed 5'-3' RNA polymerase activity; P:regulation of transcription, DNA-templated; P:DNA-templated transcription, initiation; P:purine nucleobase metabolic process; P:regulation of transcription, DNA-templated; …	IPR000943 (PRINTS); IPR014284 (TIGRFAM); IPR007630 (PFAM); G3DSA:1.10.1740.10 (GENE3D); G3DSA:1.20.140.160 (GENE3D); IPR012845 (TIGRFAM); IPR007627 (PFAM); PTHR30385 (PANTHER); PTHR30385:SF7 (PANTHER); IPR013324 (SUPERFAMILY); IPR013325 (SUPERFAMILY); IPR013324 (SUPERFAMILY)
F0vF2	2:PE1,SE1	209.378.con.0001	2446732	C	T	5595.55	131	0.95	Nonsyn	gaa	Aaa	742G>A	Glu248Lys		fig|209.378.peg.2292			HtrA protease/chaperone protein / Serine protease (Protease DO) (EC 3.4.21.-)	Auxin efflux carrier family protein	Acetolactate synthase small subunit (EC 2.2.1.6)	missense_variant	MODERATE	K04771	Human Diseases	Drug resistance	01503 Cationic antimicrobial peptide (CAMP) resistance [PATH:ko01503]	degP, htrA; serine protease Do [EC:3.4.21.107]	3	F:protein binding; P:proteolysis; F:serine-type endopeptidase activity	IPR001940 (PRINTS); IPR001478 (SMART); PF13365 (PFAM); G3DSA:2.30.42.10 (GENE3D); G3DSA:2.40.10.120 (GENE3D); IPR001478 (PFAM); IPR011782 (TIGRFAM); PTHR22939 (PANTHER); PTHR22939:SF124 (PANTHER); CYTOPLASMIC_DOMAIN (PHOBIUS); TRANSMEMBRANE (PHOBIUS); NON_CYTOPLASMIC_DOMAIN (PHOBIUS); IPR001478 (PROSITE_PROFILES); IPR036034 (SUPERFAMILY); IPR009003 (SUPERFAMILY); IPR036034 (SUPERFAMILY); TMhelix …
F0vF3	2:PE1,SE1	209.378.con.0001	2446732	C	T	5753.4	119	0.97	Nonsyn	gaa	Aaa	742G>A	Glu248Lys		fig|209.378.peg.2292			HtrA protease/chaperone protein / Serine protease (Protease DO) (EC 3.4.21.-)	Auxin efflux carrier family protein	Acetolactate synthase small subunit (EC 2.2.1.6)	missense_variant	MODERATE	K04771	Human Diseases	Drug resistance	01503 Cationic antimicrobial peptide (CAMP) resistance [PATH:ko01503]	degP, htrA; serine protease Do [EC:3.4.21.107]	3	F:protein binding; P:proteolysis; F:serine-type endopeptidase activity	IPR001940 (PRINTS); IPR001478 (SMART); PF13365 (PFAM); G3DSA:2.30.42.10 (GENE3D); G3DSA:2.40.10.120 (GENE3D); IPR001478 (PFAM); IPR011782 (TIGRFAM); PTHR22939 (PANTHER); PTHR22939:SF124 (PANTHER); CYTOPLASMIC_DOMAIN (PHOBIUS); TRANSMEMBRANE (PHOBIUS); NON_CYTOPLASMIC_DOMAIN (PHOBIUS); IPR001478 (PROSITE_PROFILES); IPR036034 (SUPERFAMILY); IPR009003 (SUPERFAMILY); IPR036034 (SUPERFAMILY); TMhelix …
F0vF4	1:SE1	209.378.con.0001	2446731	TCT	TTT	294.095	46	0.75	Nonsyn	atagaa	atAAAa	742G>A	Glu248Lys		fig|209.378.peg.2292			HtrA protease/chaperone protein / Serine protease (Protease DO) (EC 3.4.21.-)	Auxin efflux carrier family protein	Acetolactate synthase small subunit (EC 2.2.1.6)	missense_variant	MODERATE	K04771	Human Diseases	Drug resistance	01503 Cationic antimicrobial peptide (CAMP) resistance [PATH:ko01503]	degP, htrA; serine protease Do [EC:3.4.21.107]	3	F:protein binding; P:proteolysis; F:serine-type endopeptidase activity	IPR001940 (PRINTS); IPR001478 (SMART); PF13365 (PFAM); G3DSA:2.30.42.10 (GENE3D); G3DSA:2.40.10.120 (GENE3D); IPR001478 (PFAM); IPR011782 (TIGRFAM); PTHR22939 (PANTHER); PTHR22939:SF124 (PANTHER); CYTOPLASMIC_DOMAIN (PHOBIUS); TRANSMEMBRANE (PHOBIUS); NON_CYTOPLASMIC_DOMAIN (PHOBIUS); IPR001478 (PROSITE_PROFILES); IPR036034 (SUPERFAMILY); IPR009003 (SUPERFAMILY); IPR036034 (SUPERFAMILY); TMhelix …
F0vF4	1:PE1	209.378.con.0001	2446732	C	T	6721.42	215	1	Nonsyn	gaa	Aaa	742G>A	Glu248Lys		fig|209.378.peg.2292			HtrA protease/chaperone protein / Serine protease (Protease DO) (EC 3.4.21.-)	Auxin efflux carrier family protein	Acetolactate synthase small subunit (EC 2.2.1.6)	missense_variant	MODERATE	K04771	Human Diseases	Drug resistance	01503 Cationic antimicrobial peptide (CAMP) resistance [PATH:ko01503]	degP, htrA; serine protease Do [EC:3.4.21.107]	3	F:protein binding; P:proteolysis; F:serine-type endopeptidase activity	IPR001940 (PRINTS); IPR001478 (SMART); PF13365 (PFAM); G3DSA:2.30.42.10 (GENE3D); G3DSA:2.40.10.120 (GENE3D); IPR001478 (PFAM); IPR011782 (TIGRFAM); PTHR22939 (PANTHER); PTHR22939:SF124 (PANTHER); CYTOPLASMIC_DOMAIN (PHOBIUS); TRANSMEMBRANE (PHOBIUS); NON_CYTOPLASMIC_DOMAIN (PHOBIUS); IPR001478 (PROSITE_PROFILES); IPR036034 (SUPERFAMILY); IPR009003 (SUPERFAMILY); IPR036034 (SUPERFAMILY); TMhelix …
F0vF4	2:PE1,SE1	209.378.con.0001	787453	G	A	6994	130	0.86	Nonsyn	gct	gTt	938C>T	Ala313Val		fig|209.378.peg.732			ATP synthase alpha chain (EC 3.6.3.14)	ATP synthase gamma chain (EC 3.6.3.14)	hypothetical protein	missense_variant	MODERATE	K02111	Metabolism	Energy metabolism	00190 Oxidative phosphorylation [PATH:ko00190]	ATPF1A, atpA; F-type H+-transporting ATPase subunit alpha [EC:3.6.3.14]	4	C:proton-transporting ATP synthase complex, catalytic core F(1); F:ATP binding; P:ATP synthesis coupled proton transport; F:proton-transporting ATP synthase activity, rotational mechanism	IPR004100 (PFAM); IPR000793 (PFAM); IPR005294 (PIRSF); G3DSA:3.40.50.300 (GENE3D); IPR038376 (G3DSA:1.20.150.GENE3D); IPR005294 (TIGRFAM); IPR023366 (G3DSA:2.40.30.GENE3D); IPR000194 (PFAM); PTHR42875 (PANTHER); PTHR42875:SF3 (PANTHER); IPR020003 (PROSITE_PATTERNS); IPR005294 (HAMAP); IPR036121 (SUPERFAMILY); SSF47917 (SUPERFAMILY); IPR027417 (SUPERFAMILY)
F0vF4	2:PE1,SE1	209.378.con.0001	787453	G	A	6994	130	0.86	Nonsyn	gct	gTt	938C>T	Ala313Val		fig|209.378.peg.732			ATP synthase alpha chain (EC 3.6.3.14)	ATP synthase gamma chain (EC 3.6.3.14)	hypothetical protein	missense_variant	MODERATE	K02111	Metabolism	Energy metabolism	00195 Photosynthesis [PATH:ko00195]	ATPF1A, atpA; F-type H+-transporting ATPase subunit alpha [EC:3.6.3.14]	4	C:proton-transporting ATP synthase complex, catalytic core F(1); F:ATP binding; P:ATP synthesis coupled proton transport; F:proton-transporting ATP synthase activity, rotational mechanism	IPR004100 (PFAM); IPR000793 (PFAM); IPR005294 (PIRSF); G3DSA:3.40.50.300 (GENE3D); IPR038376 (G3DSA:1.20.150.GENE3D); IPR005294 (TIGRFAM); IPR023366 (G3DSA:2.40.30.GENE3D); IPR000194 (PFAM); PTHR42875 (PANTHER); PTHR42875:SF3 (PANTHER); IPR020003 (PROSITE_PATTERNS); IPR005294 (HAMAP); IPR036121 (SUPERFAMILY); SSF47917 (SUPERFAMILY); IPR027417 (SUPERFAMILY)
F2vF4	2:PE1,SE1	209.379.con.0001	636177	C	T	6939.09	134	0.91	Nonsyn	gct	gTt	938C>T	Ala313Val		fig|209.379.peg.625			ATP synthase alpha chain (EC 3.6.3.14)	hypothetical protein	ATP synthase gamma chain (EC 3.6.3.14)	missense_variant	MODERATE	K02111	Metabolism	Energy metabolism	00190 Oxidative phosphorylation [PATH:ko00190]	ATPF1A, atpA; F-type H+-transporting ATPase subunit alpha [EC:3.6.3.14]	4	C:proton-transporting ATP synthase complex, catalytic core F(1); F:ATP binding; P:ATP synthesis coupled proton transport; F:proton-transporting ATP synthase activity, rotational mechanism	IPR004100 (PFAM); IPR000793 (PFAM); IPR005294 (PIRSF); G3DSA:3.40.50.300 (GENE3D); IPR038376 (G3DSA:1.20.150.GENE3D); IPR005294 (TIGRFAM); IPR023366 (G3DSA:2.40.30.GENE3D); IPR000194 (PFAM); PTHR42875 (PANTHER); PTHR42875:SF3 (PANTHER); IPR020003 (PROSITE_PATTERNS); IPR005294 (HAMAP); IPR036121 (SUPERFAMILY); SSF47917 (SUPERFAMILY); IPR027417 (SUPERFAMILY)
F2vF4	2:PE1,SE1	209.379.con.0001	636177	C	T	6939.09	134	0.91	Nonsyn	gct	gTt	938C>T	Ala313Val		fig|209.379.peg.625			ATP synthase alpha chain (EC 3.6.3.14)	hypothetical protein	ATP synthase gamma chain (EC 3.6.3.14)	missense_variant	MODERATE	K02111	Metabolism	Energy metabolism	00195 Photosynthesis [PATH:ko00195]	ATPF1A, atpA; F-type H+-transporting ATPase subunit alpha [EC:3.6.3.14]	4	C:proton-transporting ATP synthase complex, catalytic core F(1); F:ATP binding; P:ATP synthesis coupled proton transport; F:proton-transporting ATP synthase activity, rotational mechanism	IPR004100 (PFAM); IPR000793 (PFAM); IPR005294 (PIRSF); G3DSA:3.40.50.300 (GENE3D); IPR038376 (G3DSA:1.20.150.GENE3D); IPR005294 (TIGRFAM); IPR023366 (G3DSA:2.40.30.GENE3D); IPR000194 (PFAM); PTHR42875 (PANTHER); PTHR42875:SF3 (PANTHER); IPR020003 (PROSITE_PATTERNS); IPR005294 (HAMAP); IPR036121 (SUPERFAMILY); SSF47917 (SUPERFAMILY); IPR027417 (SUPERFAMILY)
F3vF4	2:PE1,SE1	209.380.con.0002	584724	C	T	6939.09	134	0.91	Nonsyn	gct	gTt	938C>T	Ala313Val		fig|209.380.peg.1892			ATP synthase alpha chain (EC 3.6.3.14)	hypothetical protein	ATP synthase gamma chain (EC 3.6.3.14)	missense_variant	MODERATE	K02111	Metabolism	Energy metabolism	00190 Oxidative phosphorylation [PATH:ko00190]	ATPF1A, atpA; F-type H+-transporting ATPase subunit alpha [EC:3.6.3.14]	4	C:proton-transporting ATP synthase complex, catalytic core F(1); F:ATP binding; P:ATP synthesis coupled proton transport; F:proton-transporting ATP synthase activity, rotational mechanism	IPR004100 (PFAM); IPR000793 (PFAM); IPR005294 (PIRSF); G3DSA:3.40.50.300 (GENE3D); IPR038376 (G3DSA:1.20.150.GENE3D); IPR005294 (TIGRFAM); IPR023366 (G3DSA:2.40.30.GENE3D); IPR000194 (PFAM); PTHR42875 (PANTHER); PTHR42875:SF3 (PANTHER); IPR020003 (PROSITE_PATTERNS); IPR005294 (HAMAP); IPR036121 (SUPERFAMILY); SSF47917 (SUPERFAMILY); IPR027417 (SUPERFAMILY)
F3vF4	2:PE1,SE1	209.380.con.0002	584724	C	T	6939.09	134	0.91	Nonsyn	gct	gTt	938C>T	Ala313Val		fig|209.380.peg.1892			ATP synthase alpha chain (EC 3.6.3.14)	hypothetical protein	ATP synthase gamma chain (EC 3.6.3.14)	missense_variant	MODERATE	K02111	Metabolism	Energy metabolism	00195 Photosynthesis [PATH:ko00195]	ATPF1A, atpA; F-type H+-transporting ATPase subunit alpha [EC:3.6.3.14]	4	C:proton-transporting ATP synthase complex, catalytic core F(1); F:ATP binding; P:ATP synthesis coupled proton transport; F:proton-transporting ATP synthase activity, rotational mechanism	IPR004100 (PFAM); IPR000793 (PFAM); IPR005294 (PIRSF); G3DSA:3.40.50.300 (GENE3D); IPR038376 (G3DSA:1.20.150.GENE3D); IPR005294 (TIGRFAM); IPR023366 (G3DSA:2.40.30.GENE3D); IPR000194 (PFAM); PTHR42875 (PANTHER); PTHR42875:SF3 (PANTHER); IPR020003 (PROSITE_PATTERNS); IPR005294 (HAMAP); IPR036121 (SUPERFAMILY); SSF47917 (SUPERFAMILY); IPR027417 (SUPERFAMILY)
F0vF4	2:PE1,SE1	209.378.con.0001	786054	G	A	5681.99	113.5	0.96	Nonsyn	aca	aTa	800C>T	Thr267Ile		fig|209.378.peg.731			ATP synthase gamma chain (EC 3.6.3.14)	ATP synthase beta chain (EC 3.6.3.14)	ATP synthase alpha chain (EC 3.6.3.14)	missense_variant	MODERATE	K02115	Metabolism	Energy metabolism	00190 Oxidative phosphorylation [PATH:ko00190]	ATPF1G, atpG; F-type H+-transporting ATPase subunit gamma	3	C:proton-transporting ATP synthase complex, catalytic core F(1); P:ATP synthesis coupled proton transport; F:proton-transporting ATP synthase activity, rotational mechanism	Coil (COILS); IPR000131 (PRINTS); IPR000131 (TIGRFAM); G3DSA:3.40.1380.10 (GENE3D); IPR000131 (PFAM); G3DSA:1.10.287.80 (GENE3D); IPR000131 (PANTHER); PTHR11693:SF22 (PANTHER); IPR000131 (HAMAP); IPR035968 (SUPERFAMILY)
F0vF4	2:PE1,SE1	209.378.con.0001	786054	G	A	5681.99	113.5	0.96	Nonsyn	aca	aTa	800C>T	Thr267Ile		fig|209.378.peg.731			ATP synthase gamma chain (EC 3.6.3.14)	ATP synthase beta chain (EC 3.6.3.14)	ATP synthase alpha chain (EC 3.6.3.14)	missense_variant	MODERATE	K02115	Metabolism	Energy metabolism	00195 Photosynthesis [PATH:ko00195]	ATPF1G, atpG; F-type H+-transporting ATPase subunit gamma	3	C:proton-transporting ATP synthase complex, catalytic core F(1); P:ATP synthesis coupled proton transport; F:proton-transporting ATP synthase activity, rotational mechanism	Coil (COILS); IPR000131 (PRINTS); IPR000131 (TIGRFAM); G3DSA:3.40.1380.10 (GENE3D); IPR000131 (PFAM); G3DSA:1.10.287.80 (GENE3D); IPR000131 (PANTHER); PTHR11693:SF22 (PANTHER); IPR000131 (HAMAP); IPR035968 (SUPERFAMILY)
F2vF4	2:PE1,SE1	209.379.con.0001	637576	C	T	5698.2	112	0.94	Nonsyn	aca	aTa	800C>T	Thr267Ile		fig|209.379.peg.626			ATP synthase gamma chain (EC 3.6.3.14)	ATP synthase alpha chain (EC 3.6.3.14)	ATP synthase beta chain (EC 3.6.3.14)	missense_variant	MODERATE	K02115	Metabolism	Energy metabolism	00190 Oxidative phosphorylation [PATH:ko00190]	ATPF1G, atpG; F-type H+-transporting ATPase subunit gamma	3	C:proton-transporting ATP synthase complex, catalytic core F(1); P:ATP synthesis coupled proton transport; F:proton-transporting ATP synthase activity, rotational mechanism	Coil (COILS); IPR000131 (PRINTS); IPR000131 (TIGRFAM); G3DSA:3.40.1380.10 (GENE3D); IPR000131 (PFAM); G3DSA:1.10.287.80 (GENE3D); IPR000131 (PANTHER); PTHR11693:SF22 (PANTHER); IPR000131 (HAMAP); IPR035968 (SUPERFAMILY)
F2vF4	2:PE1,SE1	209.379.con.0001	637576	C	T	5698.2	112	0.94	Nonsyn	aca	aTa	800C>T	Thr267Ile		fig|209.379.peg.626			ATP synthase gamma chain (EC 3.6.3.14)	ATP synthase alpha chain (EC 3.6.3.14)	ATP synthase beta chain (EC 3.6.3.14)	missense_variant	MODERATE	K02115	Metabolism	Energy metabolism	00195 Photosynthesis [PATH:ko00195]	ATPF1G, atpG; F-type H+-transporting ATPase subunit gamma	3	C:proton-transporting ATP synthase complex, catalytic core F(1); P:ATP synthesis coupled proton transport; F:proton-transporting ATP synthase activity, rotational mechanism	Coil (COILS); IPR000131 (PRINTS); IPR000131 (TIGRFAM); G3DSA:3.40.1380.10 (GENE3D); IPR000131 (PFAM); G3DSA:1.10.287.80 (GENE3D); IPR000131 (PANTHER); PTHR11693:SF22 (PANTHER); IPR000131 (HAMAP); IPR035968 (SUPERFAMILY)
F3vF4	2:PE1,SE1	209.380.con.0002	586123	C	T	5698.2	112	0.94	Nonsyn	aca	aTa	800C>T	Thr267Ile		fig|209.380.peg.1893			ATP synthase gamma chain (EC 3.6.3.14)	ATP synthase alpha chain (EC 3.6.3.14)	ATP synthase beta chain (EC 3.6.3.14)	missense_variant	MODERATE	K02115	Metabolism	Energy metabolism	00190 Oxidative phosphorylation [PATH:ko00190]	ATPF1G, atpG; F-type H+-transporting ATPase subunit gamma	3	C:proton-transporting ATP synthase complex, catalytic core F(1); P:ATP synthesis coupled proton transport; F:proton-transporting ATP synthase activity, rotational mechanism	Coil (COILS); IPR000131 (PRINTS); IPR000131 (TIGRFAM); G3DSA:3.40.1380.10 (GENE3D); IPR000131 (PFAM); G3DSA:1.10.287.80 (GENE3D); IPR000131 (PANTHER); PTHR11693:SF22 (PANTHER); IPR000131 (HAMAP); IPR035968 (SUPERFAMILY)
F3vF4	2:PE1,SE1	209.380.con.0002	586123	C	T	5698.2	112	0.94	Nonsyn	aca	aTa	800C>T	Thr267Ile		fig|209.380.peg.1893			ATP synthase gamma chain (EC 3.6.3.14)	ATP synthase alpha chain (EC 3.6.3.14)	ATP synthase beta chain (EC 3.6.3.14)	missense_variant	MODERATE	K02115	Metabolism	Energy metabolism	00195 Photosynthesis [PATH:ko00195]	ATPF1G, atpG; F-type H+-transporting ATPase subunit gamma	3	C:proton-transporting ATP synthase complex, catalytic core F(1); P:ATP synthesis coupled proton transport; F:proton-transporting ATP synthase activity, rotational mechanism	Coil (COILS); IPR000131 (PRINTS); IPR000131 (TIGRFAM); G3DSA:3.40.1380.10 (GENE3D); IPR000131 (PFAM); G3DSA:1.10.287.80 (GENE3D); IPR000131 (PANTHER); PTHR11693:SF22 (PANTHER); IPR000131 (HAMAP); IPR035968 (SUPERFAMILY)
F0vF3	2:PE1,SE1	209.378.con.0001	934903	C	T	5590.21	125	0.97	Nonsyn	gaa	Aaa	736G>A	Glu246Lys		fig|209.378.peg.871			Cysteine synthase (EC 2.5.1.47)	tRNA-Pro-GGG	Aconitate hydratase 2 (EC 4.2.1.3)	missense_variant	MODERATE	K01738	Metabolism	Energy metabolism	00920 Sulfur metabolism [PATH:ko00920]	cysK; cysteine synthase A [EC:2.5.1.47]	3	C:cysteine synthase complex; F:cysteine synthase activity; P:cysteine biosynthetic process from serine	IPR005856 (TIGRFAM); IPR001926 (PFAM); IPR005859 (TIGRFAM); G3DSA:3.40.50.1100 (GENE3D); G3DSA:3.40.50.1100 (GENE3D); PTHR10314 (PANTHER); IPR036052 (SUPERFAMILY)
F2vF3	2:PE1,SE1	209.379.con.0001	488741	G	A	5579.54	126	0.97	Nonsyn	gaa	Aaa	736G>A	Glu246Lys		fig|209.379.peg.486			Cysteine synthase (EC 2.5.1.47)	Aconitate hydratase 2 (EC 4.2.1.3)	tRNA-Pro-GGG	missense_variant	MODERATE	K01738	Metabolism	Energy metabolism	00920 Sulfur metabolism [PATH:ko00920]	cysK; cysteine synthase A [EC:2.5.1.47]	3	C:cysteine synthase complex; F:cysteine synthase activity; P:cysteine biosynthetic process from serine	IPR005856 (TIGRFAM); IPR001926 (PFAM); IPR005859 (TIGRFAM); G3DSA:3.40.50.1100 (GENE3D); G3DSA:3.40.50.1100 (GENE3D); PTHR10314 (PANTHER); IPR036052 (SUPERFAMILY)
F3vF4	2:PE1,SE1	209.380.con.0002	437296	A	G	6976.69	136	0.87	Nonsyn	aaa	Gaa	736A>G	Lys246Glu		fig|209.380.peg.1755			Cysteine synthase (EC 2.5.1.47)	Aconitate hydratase 2 (EC 4.2.1.3)	tRNA-Pro-GGG	missense_variant	MODERATE	K01738	Metabolism	Energy metabolism	00920 Sulfur metabolism [PATH:ko00920]	cysK; cysteine synthase A [EC:2.5.1.47]	3	C:cysteine synthase complex; F:cysteine synthase activity; P:cysteine biosynthetic process from serine	IPR001926 (PFAM); IPR005859 (TIGRFAM); G3DSA:3.40.50.1100 (GENE3D); IPR005856 (TIGRFAM); G3DSA:3.40.50.1100 (GENE3D); PTHR10314 (PANTHER); IPR036052 (SUPERFAMILY)
F0vF2	1:PE1	209.378.con.0001	830566	C	T	2765.77	128	0.76	Synon	aac	aaT	1218C>T	Asn406Asn		fig|209.378.peg.777			Diaminohydroxyphosphoribosylaminopyrimidine deaminase (EC 3.5.4.26) / 5-amino-6-(5-phosphoribosylamino)uracil reductase (EC 1.1.1.193)	Ribosome-associated heat shock protein implicated in the recycling of the 50S subunit (S4 paralog)	predicted secreted protein	synonymous_variant	LOW	K11752	Metabolism	Metabolism of cofactors and vitamins	00740 Riboflavin metabolism [PATH:ko00740]	ribD; diaminohydroxyphosphoribosylaminopyrimidine deaminase / 5-amino-6-(5-phosphoribosylamino)uracil reductase [EC:3.5.4.26 1.1.1.193]	3	F:diaminohydroxyphosphoribosylaminopyrimidine deaminase activity; P:riboflavin biosynthetic process; P:oxidation-reduction process	Coil (COILS); IPR004794 (TIGRFAM); G3DSA:3.40.140.10 (GENE3D); IPR002125 (PFAM); IPR024072 (G3DSA:3.40.430.GENE3D); G3DSA:3.40.140.10 (GENE3D); PTHR11079 (PANTHER); PTHR11079:SF162 (PANTHER); PS51257 (PROSITE_PROFILES); IPR024072 (SUPERFAMILY); IPR016193 (SUPERFAMILY)
F0vF2	1:PE1	209.378.con.0001	830566	C	T	2765.77	128	0.76	Synon	aac	aaT	1218C>T	Asn406Asn		fig|209.378.peg.777			Diaminohydroxyphosphoribosylaminopyrimidine deaminase (EC 3.5.4.26) / 5-amino-6-(5-phosphoribosylamino)uracil reductase (EC 1.1.1.193)	Ribosome-associated heat shock protein implicated in the recycling of the 50S subunit (S4 paralog)	predicted secreted protein	synonymous_variant	LOW	K11752	Cellular Processes	Cellular community - prokaryotes	02024 Quorum sensing [PATH:ko02024]	ribD; diaminohydroxyphosphoribosylaminopyrimidine deaminase / 5-amino-6-(5-phosphoribosylamino)uracil reductase [EC:3.5.4.26 1.1.1.193]	3	F:diaminohydroxyphosphoribosylaminopyrimidine deaminase activity; P:riboflavin biosynthetic process; P:oxidation-reduction process	Coil (COILS); IPR004794 (TIGRFAM); G3DSA:3.40.140.10 (GENE3D); IPR002125 (PFAM); IPR024072 (G3DSA:3.40.430.GENE3D); G3DSA:3.40.140.10 (GENE3D); PTHR11079 (PANTHER); PTHR11079:SF162 (PANTHER); PS51257 (PROSITE_PROFILES); IPR024072 (SUPERFAMILY); IPR016193 (SUPERFAMILY)
F2vF3	2:PE1,SE1	209.379.con.0001	593064	A	G	5342.14	119	0.89	Synon	aat	aaC	1218T>C	Asn406Asn		fig|209.379.peg.581			Diaminohydroxyphosphoribosylaminopyrimidine deaminase (EC 3.5.4.26) / 5-amino-6-(5-phosphoribosylamino)uracil reductase (EC 1.1.1.193)	predicted secreted protein	Ribosome-associated heat shock protein implicated in the recycling of the 50S subunit (S4 paralog)	synonymous_variant	LOW	K11752	Metabolism	Metabolism of cofactors and vitamins	00740 Riboflavin metabolism [PATH:ko00740]	ribD; diaminohydroxyphosphoribosylaminopyrimidine deaminase / 5-amino-6-(5-phosphoribosylamino)uracil reductase [EC:3.5.4.26 1.1.1.193]	3	F:diaminohydroxyphosphoribosylaminopyrimidine deaminase activity; P:riboflavin biosynthetic process; P:oxidation-reduction process	Coil (COILS); IPR004794 (TIGRFAM); G3DSA:3.40.140.10 (GENE3D); IPR002125 (PFAM); IPR024072 (G3DSA:3.40.430.GENE3D); G3DSA:3.40.140.10 (GENE3D); PTHR11079 (PANTHER); PTHR11079:SF162 (PANTHER); PS51257 (PROSITE_PROFILES); IPR024072 (SUPERFAMILY); IPR016193 (SUPERFAMILY)
F2vF3	2:PE1,SE1	209.379.con.0001	593064	A	G	5342.14	119	0.89	Synon	aat	aaC	1218T>C	Asn406Asn		fig|209.379.peg.581			Diaminohydroxyphosphoribosylaminopyrimidine deaminase (EC 3.5.4.26) / 5-amino-6-(5-phosphoribosylamino)uracil reductase (EC 1.1.1.193)	predicted secreted protein	Ribosome-associated heat shock protein implicated in the recycling of the 50S subunit (S4 paralog)	synonymous_variant	LOW	K11752	Cellular Processes	Cellular community - prokaryotes	02024 Quorum sensing [PATH:ko02024]	ribD; diaminohydroxyphosphoribosylaminopyrimidine deaminase / 5-amino-6-(5-phosphoribosylamino)uracil reductase [EC:3.5.4.26 1.1.1.193]	3	F:diaminohydroxyphosphoribosylaminopyrimidine deaminase activity; P:riboflavin biosynthetic process; P:oxidation-reduction process	Coil (COILS); IPR004794 (TIGRFAM); G3DSA:3.40.140.10 (GENE3D); IPR002125 (PFAM); IPR024072 (G3DSA:3.40.430.GENE3D); G3DSA:3.40.140.10 (GENE3D); PTHR11079 (PANTHER); PTHR11079:SF162 (PANTHER); PS51257 (PROSITE_PROFILES); IPR024072 (SUPERFAMILY); IPR016193 (SUPERFAMILY)
F2vF4	2:PE1,SE1	209.379.con.0001	593064	A	G	5297.54	120.5	0.96	Synon	aat	aaC	1218T>C	Asn406Asn		fig|209.379.peg.581			Diaminohydroxyphosphoribosylaminopyrimidine deaminase (EC 3.5.4.26) / 5-amino-6-(5-phosphoribosylamino)uracil reductase (EC 1.1.1.193)	predicted secreted protein	Ribosome-associated heat shock protein implicated in the recycling of the 50S subunit (S4 paralog)	synonymous_variant	LOW	K11752	Metabolism	Metabolism of cofactors and vitamins	00740 Riboflavin metabolism [PATH:ko00740]	ribD; diaminohydroxyphosphoribosylaminopyrimidine deaminase / 5-amino-6-(5-phosphoribosylamino)uracil reductase [EC:3.5.4.26 1.1.1.193]	3	F:diaminohydroxyphosphoribosylaminopyrimidine deaminase activity; P:riboflavin biosynthetic process; P:oxidation-reduction process	Coil (COILS); IPR004794 (TIGRFAM); G3DSA:3.40.140.10 (GENE3D); IPR002125 (PFAM); IPR024072 (G3DSA:3.40.430.GENE3D); G3DSA:3.40.140.10 (GENE3D); PTHR11079 (PANTHER); PTHR11079:SF162 (PANTHER); PS51257 (PROSITE_PROFILES); IPR024072 (SUPERFAMILY); IPR016193 (SUPERFAMILY)
F2vF4	2:PE1,SE1	209.379.con.0001	593064	A	G	5297.54	120.5	0.96	Synon	aat	aaC	1218T>C	Asn406Asn		fig|209.379.peg.581			Diaminohydroxyphosphoribosylaminopyrimidine deaminase (EC 3.5.4.26) / 5-amino-6-(5-phosphoribosylamino)uracil reductase (EC 1.1.1.193)	predicted secreted protein	Ribosome-associated heat shock protein implicated in the recycling of the 50S subunit (S4 paralog)	synonymous_variant	LOW	K11752	Cellular Processes	Cellular community - prokaryotes	02024 Quorum sensing [PATH:ko02024]	ribD; diaminohydroxyphosphoribosylaminopyrimidine deaminase / 5-amino-6-(5-phosphoribosylamino)uracil reductase [EC:3.5.4.26 1.1.1.193]	3	F:diaminohydroxyphosphoribosylaminopyrimidine deaminase activity; P:riboflavin biosynthetic process; P:oxidation-reduction process	Coil (COILS); IPR004794 (TIGRFAM); G3DSA:3.40.140.10 (GENE3D); IPR002125 (PFAM); IPR024072 (G3DSA:3.40.430.GENE3D); G3DSA:3.40.140.10 (GENE3D); PTHR11079 (PANTHER); PTHR11079:SF162 (PANTHER); PS51257 (PROSITE_PROFILES); IPR024072 (SUPERFAMILY); IPR016193 (SUPERFAMILY)
F0vF2	2:PE1,SE1	209.378.con.0001	2082048	AGGGGGGGGGT	AGGGGGGGGT	2866.57	66.5	0.6	Deletion	agggggggggta	AGGGGGGGGTa	2335delG	Val779fs	yes	fig|209.378.peg.1950			Phosphoenolpyruvate carboxylase (EC 4.1.1.31)	Ketol-acid reductoisomerase (NADP(+)) (EC 1.1.1.86)	T6SS component Hcp	frameshift_variant	HIGH	K01595	Metabolism	Energy metabolism	00710 Carbon fixation in photosynthetic organisms [PATH:ko00710]	ppc; phosphoenolpyruvate carboxylase [EC:4.1.1.31]	4	P:gluconeogenesis; P:reductive tricarboxylic acid cycle; P:carbon fixation; F:phosphoenolpyruvate carboxylase activity	IPR021135 (PRINTS); IPR021135 (PFAM); IPR021135 (PANTHER); PTHR30523:SF6 (PANTHER); IPR018129 (PROSITE_PATTERNS); IPR033129 (PROSITE_PATTERNS); IPR015813 (SUPERFAMILY)
F0vF2	2:PE1,SE1	209.378.con.0001	2082048	AGGGGGGGGGT	AGGGGGGGGT	2866.57	66.5	0.6	Deletion	agggggggggta	AGGGGGGGGTa	2335delG	Val779fs	yes	fig|209.378.peg.1950			Phosphoenolpyruvate carboxylase (EC 4.1.1.31)	Ketol-acid reductoisomerase (NADP(+)) (EC 1.1.1.86)	T6SS component Hcp	frameshift_variant	HIGH	K01595	Metabolism	Energy metabolism	00720 Carbon fixation pathways in prokaryotes [PATH:ko00720]	ppc; phosphoenolpyruvate carboxylase [EC:4.1.1.31]	4	P:gluconeogenesis; P:reductive tricarboxylic acid cycle; P:carbon fixation; F:phosphoenolpyruvate carboxylase activity	IPR021135 (PRINTS); IPR021135 (PFAM); IPR021135 (PANTHER); PTHR30523:SF6 (PANTHER); IPR018129 (PROSITE_PATTERNS); IPR033129 (PROSITE_PATTERNS); IPR015813 (SUPERFAMILY)
F0vF2	2:PE1,SE1	209.378.con.0001	2082048	AGGGGGGGGGT	AGGGGGGGGT	2866.57	66.5	0.6	Deletion	agggggggggta	AGGGGGGGGTa	2335delG	Val779fs	yes	fig|209.378.peg.1950			Phosphoenolpyruvate carboxylase (EC 4.1.1.31)	Ketol-acid reductoisomerase (NADP(+)) (EC 1.1.1.86)	T6SS component Hcp	frameshift_variant	HIGH	K01595	Metabolism	Energy metabolism	00680 Methane metabolism [PATH:ko00680]	ppc; phosphoenolpyruvate carboxylase [EC:4.1.1.31]	4	P:gluconeogenesis; P:reductive tricarboxylic acid cycle; P:carbon fixation; F:phosphoenolpyruvate carboxylase activity	IPR021135 (PRINTS); IPR021135 (PFAM); IPR021135 (PANTHER); PTHR30523:SF6 (PANTHER); IPR018129 (PROSITE_PATTERNS); IPR033129 (PROSITE_PATTERNS); IPR015813 (SUPERFAMILY)
F0vF3	1:PE1	209.378.con.0001	2082048	AGGGGGGGGGT	AGGGGGGGGT	2760.49	102	0.91	Deletion	agggggggggta	AGGGGGGGGTa	2335delG	Val779fs	yes	fig|209.378.peg.1950			Phosphoenolpyruvate carboxylase (EC 4.1.1.31)	Ketol-acid reductoisomerase (NADP(+)) (EC 1.1.1.86)	T6SS component Hcp	frameshift_variant	HIGH	K01595	Metabolism	Energy metabolism	00710 Carbon fixation in photosynthetic organisms [PATH:ko00710]	ppc; phosphoenolpyruvate carboxylase [EC:4.1.1.31]	4	P:gluconeogenesis; P:reductive tricarboxylic acid cycle; P:carbon fixation; F:phosphoenolpyruvate carboxylase activity	IPR021135 (PRINTS); IPR021135 (PFAM); IPR021135 (PANTHER); PTHR30523:SF6 (PANTHER); IPR018129 (PROSITE_PATTERNS); IPR033129 (PROSITE_PATTERNS); IPR015813 (SUPERFAMILY)
F0vF3	1:PE1	209.378.con.0001	2082048	AGGGGGGGGGT	AGGGGGGGGT	2760.49	102	0.91	Deletion	agggggggggta	AGGGGGGGGTa	2335delG	Val779fs	yes	fig|209.378.peg.1950			Phosphoenolpyruvate carboxylase (EC 4.1.1.31)	Ketol-acid reductoisomerase (NADP(+)) (EC 1.1.1.86)	T6SS component Hcp	frameshift_variant	HIGH	K01595	Metabolism	Energy metabolism	00720 Carbon fixation pathways in prokaryotes [PATH:ko00720]	ppc; phosphoenolpyruvate carboxylase [EC:4.1.1.31]	4	P:gluconeogenesis; P:reductive tricarboxylic acid cycle; P:carbon fixation; F:phosphoenolpyruvate carboxylase activity	IPR021135 (PRINTS); IPR021135 (PFAM); IPR021135 (PANTHER); PTHR30523:SF6 (PANTHER); IPR018129 (PROSITE_PATTERNS); IPR033129 (PROSITE_PATTERNS); IPR015813 (SUPERFAMILY)
F0vF3	1:PE1	209.378.con.0001	2082048	AGGGGGGGGGT	AGGGGGGGGT	2760.49	102	0.91	Deletion	agggggggggta	AGGGGGGGGTa	2335delG	Val779fs	yes	fig|209.378.peg.1950			Phosphoenolpyruvate carboxylase (EC 4.1.1.31)	Ketol-acid reductoisomerase (NADP(+)) (EC 1.1.1.86)	T6SS component Hcp	frameshift_variant	HIGH	K01595	Metabolism	Energy metabolism	00680 Methane metabolism [PATH:ko00680]	ppc; phosphoenolpyruvate carboxylase [EC:4.1.1.31]	4	P:gluconeogenesis; P:reductive tricarboxylic acid cycle; P:carbon fixation; F:phosphoenolpyruvate carboxylase activity	IPR021135 (PRINTS); IPR021135 (PFAM); IPR021135 (PANTHER); PTHR30523:SF6 (PANTHER); IPR018129 (PROSITE_PATTERNS); IPR033129 (PROSITE_PATTERNS); IPR015813 (SUPERFAMILY)
F0vF2	1:PE1	209.378.con.0001	111998	C	T	2773.68	134	0.74	Synon	ttg	ttA	1662G>A	Leu554Leu		fig|209.378.peg.96			DNA gyrase subunit B (EC 5.99.1.3)	hypothetical protein	hypothetical protein	synonymous_variant	LOW	K02470					5	F:DNA binding; F:ATP binding; C:chromosome; F:DNA topoisomerase type II (ATP-hydrolyzing) activity; P:DNA topological change	IPR000565 (PRINTS); PR00418 (PRINTS); IPR001241 (SMART); IPR003594 (SMART); IPR003594 (PFAM); IPR002288 (PFAM); IPR036890 (G3DSA:3.30.565.GENE3D); IPR011557 (TIGRFAM); IPR013506 (PFAM); IPR013759 (G3DSA:3.40.50.GENE3D); IPR013759 (G3DSA:3.40.50.GENE3D); IPR014721 (G3DSA:3.30.230.GENE3D); IPR006171 (PFAM); PTHR45866:SF1 (PANTHER); PTHR45866 (PANTHER); IPR018522 (PROSITE_PATTERNS); IPR006171 (PROSI…
F2vF3	2:PE1,SE1	209.379.con.0001	1311619	A	G	6704.15	154.5	0.91	Synon	tta	ttG	1662A>G	Leu554Leu		fig|209.379.peg.1263			DNA gyrase subunit B (EC 5.99.1.3)	hypothetical protein	hypothetical protein	synonymous_variant	LOW	K02470					5	F:DNA binding; F:ATP binding; C:chromosome; F:DNA topoisomerase type II (ATP-hydrolyzing) activity; P:DNA topological change	IPR000565 (PRINTS); PR00418 (PRINTS); IPR001241 (SMART); IPR003594 (SMART); IPR003594 (PFAM); IPR002288 (PFAM); IPR036890 (G3DSA:3.30.565.GENE3D); IPR011557 (TIGRFAM); IPR013506 (PFAM); IPR013759 (G3DSA:3.40.50.GENE3D); IPR013759 (G3DSA:3.40.50.GENE3D); IPR014721 (G3DSA:3.30.230.GENE3D); IPR006171 (PFAM); PTHR45866:SF1 (PANTHER); PTHR45866 (PANTHER); IPR018522 (PROSITE_PATTERNS); IPR006171 (PROSI…
F2vF4	2:PE1,SE1	209.379.con.0001	1311619	A	G	7662.54	152	0.89	Synon	tta	ttG	1662A>G	Leu554Leu		fig|209.379.peg.1263			DNA gyrase subunit B (EC 5.99.1.3)	hypothetical protein	hypothetical protein	synonymous_variant	LOW	K02470					5	F:DNA binding; F:ATP binding; C:chromosome; F:DNA topoisomerase type II (ATP-hydrolyzing) activity; P:DNA topological change	IPR000565 (PRINTS); PR00418 (PRINTS); IPR001241 (SMART); IPR003594 (SMART); IPR003594 (PFAM); IPR002288 (PFAM); IPR036890 (G3DSA:3.30.565.GENE3D); IPR011557 (TIGRFAM); IPR013506 (PFAM); IPR013759 (G3DSA:3.40.50.GENE3D); IPR013759 (G3DSA:3.40.50.GENE3D); IPR014721 (G3DSA:3.30.230.GENE3D); IPR006171 (PFAM); PTHR45866:SF1 (PANTHER); PTHR45866 (PANTHER); IPR018522 (PROSITE_PATTERNS); IPR006171 (PROSI…
F0vF4	1:PE1	209.378.con.0001	2082048	AGGGGGGGGGT	AGGGGGGGGT	4056.8	148	0.91	Deletion	agggggggggta	AGGGGGGGGTa	2335delG	Val779fs	yes	fig|209.378.peg.1950			Phosphoenolpyruvate carboxylase (EC 4.1.1.31)	Ketol-acid reductoisomerase (NADP(+)) (EC 1.1.1.86)	T6SS component Hcp	frameshift_variant	HIGH	K01595	Metabolism	Energy metabolism	00710 Carbon fixation in photosynthetic organisms [PATH:ko00710]	ppc; phosphoenolpyruvate carboxylase [EC:4.1.1.31]	4	P:gluconeogenesis; P:reductive tricarboxylic acid cycle; P:carbon fixation; F:phosphoenolpyruvate carboxylase activity	IPR021135 (PRINTS); IPR021135 (PFAM); IPR021135 (PANTHER); PTHR30523:SF6 (PANTHER); IPR018129 (PROSITE_PATTERNS); IPR033129 (PROSITE_PATTERNS); IPR015813 (SUPERFAMILY)
F0vF4	1:PE1	209.378.con.0001	2082048	AGGGGGGGGGT	AGGGGGGGGT	4056.8	148	0.91	Deletion	agggggggggta	AGGGGGGGGTa	2335delG	Val779fs	yes	fig|209.378.peg.1950			Phosphoenolpyruvate carboxylase (EC 4.1.1.31)	Ketol-acid reductoisomerase (NADP(+)) (EC 1.1.1.86)	T6SS component Hcp	frameshift_variant	HIGH	K01595	Metabolism	Energy metabolism	00720 Carbon fixation pathways in prokaryotes [PATH:ko00720]	ppc; phosphoenolpyruvate carboxylase [EC:4.1.1.31]	4	P:gluconeogenesis; P:reductive tricarboxylic acid cycle; P:carbon fixation; F:phosphoenolpyruvate carboxylase activity	IPR021135 (PRINTS); IPR021135 (PFAM); IPR021135 (PANTHER); PTHR30523:SF6 (PANTHER); IPR018129 (PROSITE_PATTERNS); IPR033129 (PROSITE_PATTERNS); IPR015813 (SUPERFAMILY)
F0vF4	1:PE1	209.378.con.0001	2082048	AGGGGGGGGGT	AGGGGGGGGT	4056.8	148	0.91	Deletion	agggggggggta	AGGGGGGGGTa	2335delG	Val779fs	yes	fig|209.378.peg.1950			Phosphoenolpyruvate carboxylase (EC 4.1.1.31)	Ketol-acid reductoisomerase (NADP(+)) (EC 1.1.1.86)	T6SS component Hcp	frameshift_variant	HIGH	K01595	Metabolism	Energy metabolism	00680 Methane metabolism [PATH:ko00680]	ppc; phosphoenolpyruvate carboxylase [EC:4.1.1.31]	4	P:gluconeogenesis; P:reductive tricarboxylic acid cycle; P:carbon fixation; F:phosphoenolpyruvate carboxylase activity	IPR021135 (PRINTS); IPR021135 (PFAM); IPR021135 (PANTHER); PTHR30523:SF6 (PANTHER); IPR018129 (PROSITE_PATTERNS); IPR033129 (PROSITE_PATTERNS); IPR015813 (SUPERFAMILY)
F0vF4	2:PE1,SE1	209.378.con.0001	1454811	G	A	5197.17	107	0.97	Nonsyn	gat	Aat	397G>A	Asp133Asn		fig|209.378.peg.1377			Phosphoenolpyruvate synthase (EC 2.7.9.2)	hypothetical protein	hypothetical protein	missense_variant	MODERATE	K01007	Metabolism	Energy metabolism	00720 Carbon fixation pathways in prokaryotes [PATH:ko00720]	pps, ppsA; pyruvate, water dikinase [EC:2.7.9.2]	6	F:ATP binding; P:gluconeogenesis; P:reductive tricarboxylic acid cycle; P:phosphorylation; P:pyruvate metabolic process; F:pyruvate, water dikinase activity	PR01736 (PRINTS); IPR002192 (PFAM); IPR008279 (PFAM); G3DSA:3.50.30.10 (GENE3D); IPR006319 (TIGRFAM); IPR013815 (G3DSA:3.30.1490.GENE3D); IPR040442 (G3DSA:3.20.20.GENE3D); IPR006319 (PIRSF); IPR000121 (PFAM); G3DSA:3.30.470.20 (GENE3D); IPR006319 (PANTHER); IPR018274 (PROSITE_PATTERNS); IPR015813 (SUPERFAMILY); SSF56059 (SUPERFAMILY); IPR036637 (SUPERFAMILY)
F0vF4	2:PE1,SE1	209.378.con.0001	1454811	G	A	5197.17	107	0.97	Nonsyn	gat	Aat	397G>A	Asp133Asn		fig|209.378.peg.1377			Phosphoenolpyruvate synthase (EC 2.7.9.2)	hypothetical protein	hypothetical protein	missense_variant	MODERATE	K01007	Metabolism	Energy metabolism	00680 Methane metabolism [PATH:ko00680]	pps, ppsA; pyruvate, water dikinase [EC:2.7.9.2]	6	F:ATP binding; P:gluconeogenesis; P:reductive tricarboxylic acid cycle; P:phosphorylation; P:pyruvate metabolic process; F:pyruvate, water dikinase activity	PR01736 (PRINTS); IPR002192 (PFAM); IPR008279 (PFAM); G3DSA:3.50.30.10 (GENE3D); IPR006319 (TIGRFAM); IPR013815 (G3DSA:3.30.1490.GENE3D); IPR040442 (G3DSA:3.20.20.GENE3D); IPR006319 (PIRSF); IPR000121 (PFAM); G3DSA:3.30.470.20 (GENE3D); IPR006319 (PANTHER); IPR018274 (PROSITE_PATTERNS); IPR015813 (SUPERFAMILY); SSF56059 (SUPERFAMILY); IPR036637 (SUPERFAMILY)
F2vF4	2:PE1,SE1	209.379.con.0002	220291	C	T	5185.46	107	0.96	Nonsyn	gat	Aat	397G>A	Asp133Asn		fig|209.379.peg.2605			Phosphoenolpyruvate synthase (EC 2.7.9.2)	hypothetical protein	hypothetical protein	missense_variant	MODERATE	K01007	Metabolism	Energy metabolism	00720 Carbon fixation pathways in prokaryotes [PATH:ko00720]	pps, ppsA; pyruvate, water dikinase [EC:2.7.9.2]	6	F:ATP binding; P:gluconeogenesis; P:reductive tricarboxylic acid cycle; P:phosphorylation; P:pyruvate metabolic process; F:pyruvate, water dikinase activity	PR01736 (PRINTS); IPR002192 (PFAM); IPR008279 (PFAM); G3DSA:3.50.30.10 (GENE3D); IPR006319 (TIGRFAM); IPR013815 (G3DSA:3.30.1490.GENE3D); IPR040442 (G3DSA:3.20.20.GENE3D); IPR006319 (PIRSF); IPR000121 (PFAM); G3DSA:3.30.470.20 (GENE3D); IPR006319 (PANTHER); IPR018274 (PROSITE_PATTERNS); IPR015813 (SUPERFAMILY); SSF56059 (SUPERFAMILY); IPR036637 (SUPERFAMILY)
F2vF4	2:PE1,SE1	209.379.con.0002	220291	C	T	5185.46	107	0.96	Nonsyn	gat	Aat	397G>A	Asp133Asn		fig|209.379.peg.2605			Phosphoenolpyruvate synthase (EC 2.7.9.2)	hypothetical protein	hypothetical protein	missense_variant	MODERATE	K01007	Metabolism	Energy metabolism	00680 Methane metabolism [PATH:ko00680]	pps, ppsA; pyruvate, water dikinase [EC:2.7.9.2]	6	F:ATP binding; P:gluconeogenesis; P:reductive tricarboxylic acid cycle; P:phosphorylation; P:pyruvate metabolic process; F:pyruvate, water dikinase activity	PR01736 (PRINTS); IPR002192 (PFAM); IPR008279 (PFAM); G3DSA:3.50.30.10 (GENE3D); IPR006319 (TIGRFAM); IPR013815 (G3DSA:3.30.1490.GENE3D); IPR040442 (G3DSA:3.20.20.GENE3D); IPR006319 (PIRSF); IPR000121 (PFAM); G3DSA:3.30.470.20 (GENE3D); IPR006319 (PANTHER); IPR018274 (PROSITE_PATTERNS); IPR015813 (SUPERFAMILY); SSF56059 (SUPERFAMILY); IPR036637 (SUPERFAMILY)
F3vF4	2:PE1,SE1	209.380.con.0001	1295674	C	T	5185.46	107	0.96	Nonsyn	gat	Aat	397G>A	Asp133Asn		fig|209.380.peg.1246			Phosphoenolpyruvate synthase (EC 2.7.9.2)	hypothetical protein	hypothetical protein	missense_variant	MODERATE	K01007	Metabolism	Energy metabolism	00720 Carbon fixation pathways in prokaryotes [PATH:ko00720]	pps, ppsA; pyruvate, water dikinase [EC:2.7.9.2]	6	F:ATP binding; P:gluconeogenesis; P:reductive tricarboxylic acid cycle; P:phosphorylation; P:pyruvate metabolic process; F:pyruvate, water dikinase activity	PR01736 (PRINTS); IPR002192 (PFAM); IPR008279 (PFAM); G3DSA:3.50.30.10 (GENE3D); IPR006319 (TIGRFAM); IPR013815 (G3DSA:3.30.1490.GENE3D); IPR040442 (G3DSA:3.20.20.GENE3D); IPR006319 (PIRSF); IPR000121 (PFAM); G3DSA:3.30.470.20 (GENE3D); IPR006319 (PANTHER); IPR018274 (PROSITE_PATTERNS); IPR015813 (SUPERFAMILY); SSF56059 (SUPERFAMILY); IPR036637 (SUPERFAMILY)
F3vF4	2:PE1,SE1	209.380.con.0001	1295674	C	T	5185.46	107	0.96	Nonsyn	gat	Aat	397G>A	Asp133Asn		fig|209.380.peg.1246			Phosphoenolpyruvate synthase (EC 2.7.9.2)	hypothetical protein	hypothetical protein	missense_variant	MODERATE	K01007	Metabolism	Energy metabolism	00680 Methane metabolism [PATH:ko00680]	pps, ppsA; pyruvate, water dikinase [EC:2.7.9.2]	6	F:ATP binding; P:gluconeogenesis; P:reductive tricarboxylic acid cycle; P:phosphorylation; P:pyruvate metabolic process; F:pyruvate, water dikinase activity	PR01736 (PRINTS); IPR002192 (PFAM); IPR008279 (PFAM); G3DSA:3.50.30.10 (GENE3D); IPR006319 (TIGRFAM); IPR013815 (G3DSA:3.30.1490.GENE3D); IPR040442 (G3DSA:3.20.20.GENE3D); IPR006319 (PIRSF); IPR000121 (PFAM); G3DSA:3.30.470.20 (GENE3D); IPR006319 (PANTHER); IPR018274 (PROSITE_PATTERNS); IPR015813 (SUPERFAMILY); SSF56059 (SUPERFAMILY); IPR036637 (SUPERFAMILY)
F0vF2	2:PE1,SE1	209.378.con.0001	213313	C	T	6126.78	174.5	0.93	Nonsyn	gca	gTa	650C>T	Ala217Val		fig|209.378.peg.201			CCA tRNA nucleotidyltransferase (EC 2.7.7.72)	COG1496: Uncharacterized conserved protein	Aspartate aminotransferase (EC 2.6.1.1)	missense_variant	MODERATE	K00970	Genetic Information Processing	Folding, sorting and degradation	03018 RNA degradation [PATH:ko03018]	pcnB; poly(A) polymerase [EC:2.7.7.19]			IPR032828 (PFAM); G3DSA:1.10.3090.10 (GENE3D); IPR032810 (PFAM); PTHR46173 (PANTHER); SSF81891 (SUPERFAMILY)
F0vF3	2:PE1,SE1	209.378.con.0001	213313	C	T	6537.43	132.5	0.9	Nonsyn	gca	gTa	650C>T	Ala217Val		fig|209.378.peg.201			CCA tRNA nucleotidyltransferase (EC 2.7.7.72)	COG1496: Uncharacterized conserved protein	Aspartate aminotransferase (EC 2.6.1.1)	missense_variant	MODERATE	K00970	Genetic Information Processing	Folding, sorting and degradation	03018 RNA degradation [PATH:ko03018]	pcnB; poly(A) polymerase [EC:2.7.7.19]			IPR032828 (PFAM); G3DSA:1.10.3090.10 (GENE3D); IPR032810 (PFAM); PTHR46173 (PANTHER); SSF81891 (SUPERFAMILY)
F0vF4	2:PE1,SE1	209.378.con.0001	213313	C	T	6825.86	138	0.93	Nonsyn	gca	gTa	650C>T	Ala217Val		fig|209.378.peg.201			CCA tRNA nucleotidyltransferase (EC 2.7.7.72)	COG1496: Uncharacterized conserved protein	Aspartate aminotransferase (EC 2.6.1.1)	missense_variant	MODERATE	K00970	Genetic Information Processing	Folding, sorting and degradation	03018 RNA degradation [PATH:ko03018]	pcnB; poly(A) polymerase [EC:2.7.7.19]			IPR032828 (PFAM); G3DSA:1.10.3090.10 (GENE3D); IPR032810 (PFAM); PTHR46173 (PANTHER); SSF81891 (SUPERFAMILY)
F0vF2	1:PE1	209.378.con.0001	2114362	G	T	4730.71	150	1	Nonsyn	cca	Aca	1663C>A	Pro555Thr		fig|209.378.peg.1974			ADP-heptose--lipooligosaccharide heptosyltransferase II (EC 2.4.1.-)	Argininosuccinate lyase (EC 4.3.2.1)	Tryptophan synthase beta chain (EC 4.2.1.20)	missense_variant	MODERATE	K02843	Metabolism	Glycan biosynthesis and metabolism	00540 Lipopolysaccharide biosynthesis [PATH:ko00540]	waaF, rfaF; heptosyltransferase II [EC:2.4.-.-]	1	F:transferase activity, transferring glycosyl groups	G3DSA:3.40.50.2000 (GENE3D); G3DSA:3.40.50.2000 (GENE3D); IPR002201 (PFAM); PTHR30160 (PANTHER); SSF53756 (SUPERFAMILY); SSF53756 (SUPERFAMILY); SSF53756 (SUPERFAMILY)
F2vF3	1:SE1	209.379.con.0001	2065861	CAC	CCC	180.8	41	0.55	Nonsyn	accaca	acCCCa	1663A>C	Thr555Pro		fig|209.379.peg.2004			ADP-heptose--lipooligosaccharide heptosyltransferase II (EC 2.4.1.-)	Tryptophan synthase beta chain (EC 4.2.1.20)	Argininosuccinate lyase (EC 4.3.2.1)	missense_variant	MODERATE	K02843	Metabolism	Glycan biosynthesis and metabolism	00540 Lipopolysaccharide biosynthesis [PATH:ko00540]	waaF, rfaF; heptosyltransferase II [EC:2.4.-.-]	1	F:transferase activity, transferring glycosyl groups	G3DSA:3.40.50.2000 (GENE3D); G3DSA:3.40.50.2000 (GENE3D); IPR002201 (PFAM); PTHR30160 (PANTHER); SSF53756 (SUPERFAMILY); SSF53756 (SUPERFAMILY); SSF53756 (SUPERFAMILY)
F2vF3	1:PE1	209.379.con.0001	2065862	A	C	5800.29	181	0.99	Nonsyn	aca	Cca	1663A>C	Thr555Pro		fig|209.379.peg.2004			ADP-heptose--lipooligosaccharide heptosyltransferase II (EC 2.4.1.-)	Tryptophan synthase beta chain (EC 4.2.1.20)	Argininosuccinate lyase (EC 4.3.2.1)	missense_variant	MODERATE	K02843	Metabolism	Glycan biosynthesis and metabolism	00540 Lipopolysaccharide biosynthesis [PATH:ko00540]	waaF, rfaF; heptosyltransferase II [EC:2.4.-.-]	1	F:transferase activity, transferring glycosyl groups	G3DSA:3.40.50.2000 (GENE3D); G3DSA:3.40.50.2000 (GENE3D); IPR002201 (PFAM); PTHR30160 (PANTHER); SSF53756 (SUPERFAMILY); SSF53756 (SUPERFAMILY); SSF53756 (SUPERFAMILY)
F2vF4	2:PE1,SE1	209.379.con.0001	2065862	A	C	6791.49	138.5	0.97	Nonsyn	aca	Cca	1663A>C	Thr555Pro		fig|209.379.peg.2004			ADP-heptose--lipooligosaccharide heptosyltransferase II (EC 2.4.1.-)	Tryptophan synthase beta chain (EC 4.2.1.20)	Argininosuccinate lyase (EC 4.3.2.1)	missense_variant	MODERATE	K02843	Metabolism	Glycan biosynthesis and metabolism	00540 Lipopolysaccharide biosynthesis [PATH:ko00540]	waaF, rfaF; heptosyltransferase II [EC:2.4.-.-]	1	F:transferase activity, transferring glycosyl groups	G3DSA:3.40.50.2000 (GENE3D); G3DSA:3.40.50.2000 (GENE3D); IPR002201 (PFAM); PTHR30160 (PANTHER); SSF53756 (SUPERFAMILY); SSF53756 (SUPERFAMILY); SSF53756 (SUPERFAMILY)
F0vF2	2:PE1,SE1	209.378.con.0001	2135993	G	T	4277.03	110	0.95	Nonsyn	gat	Tat	370G>T	Asp124Tyr		fig|209.378.peg.1992			D-glycero-beta-D-manno-heptose 1-phosphate adenylyltransferase (EC 2.7.7.70) / D-glycero-beta-D-manno-heptose-7-phosphate kinase (EC 2.7.1.167)	ADP-L-glycero-D-manno-heptose-6-epimerase (EC 5.1.3.20)	Epoxyqueuosine reductase (EC 1.17.99.6) QueH / hypothetical domain	missense_variant	MODERATE	K03272	Metabolism	Glycan biosynthesis and metabolism	00540 Lipopolysaccharide biosynthesis [PATH:ko00540]	gmhC, hldE, waaE, rfaE; -beta--heptose 7-phosphate kinase / -beta--heptose 1-phosphate adenosyltransferase [EC:2.7.1.167 2.7.7.70]	4	P:carbohydrate metabolic process; F:nucleotidyltransferase activity; P:biosynthetic process; F:phosphotransferase activity, alcohol group as acceptor	IPR011913 (TIGRFAM); IPR004821 (TIGRFAM); IPR004821 (PFAM); IPR014729 (G3DSA:3.40.50.GENE3D); IPR029056 (G3DSA:3.40.1190.GENE3D); IPR011611 (PFAM); IPR011914 (TIGRFAM); PTHR46969 (PANTHER); IPR002173 (PROSITE_PATTERNS); IPR002173 (PROSITE_PATTERNS); IPR023030 (HAMAP); IPR029056 (SUPERFAMILY); SSF52374 (SUPERFAMILY)
F0vF4	2:PE1,SE1	209.378.con.0001	2135993	G	T	5861.94	114	0.94	Nonsyn	gat	Tat	370G>T	Asp124Tyr		fig|209.378.peg.1992			D-glycero-beta-D-manno-heptose 1-phosphate adenylyltransferase (EC 2.7.7.70) / D-glycero-beta-D-manno-heptose-7-phosphate kinase (EC 2.7.1.167)	ADP-L-glycero-D-manno-heptose-6-epimerase (EC 5.1.3.20)	Epoxyqueuosine reductase (EC 1.17.99.6) QueH / hypothetical domain	missense_variant	MODERATE	K03272	Metabolism	Glycan biosynthesis and metabolism	00540 Lipopolysaccharide biosynthesis [PATH:ko00540]	gmhC, hldE, waaE, rfaE; -beta--heptose 7-phosphate kinase / -beta--heptose 1-phosphate adenosyltransferase [EC:2.7.1.167 2.7.7.70]	4	P:carbohydrate metabolic process; F:nucleotidyltransferase activity; P:biosynthetic process; F:phosphotransferase activity, alcohol group as acceptor	IPR011913 (TIGRFAM); IPR004821 (TIGRFAM); IPR004821 (PFAM); IPR014729 (G3DSA:3.40.50.GENE3D); IPR029056 (G3DSA:3.40.1190.GENE3D); IPR011611 (PFAM); IPR011914 (TIGRFAM); PTHR46969 (PANTHER); IPR002173 (PROSITE_PATTERNS); IPR002173 (PROSITE_PATTERNS); IPR023030 (HAMAP); IPR029056 (SUPERFAMILY); SSF52374 (SUPERFAMILY)
F2vF3	2:PE1,SE1	209.379.con.0001	2044232	A	C	4883	97	0.88	Nonsyn	tat	Gat	370T>G	Tyr124Asp		fig|209.379.peg.1986			D-glycero-beta-D-manno-heptose 1-phosphate adenylyltransferase (EC 2.7.7.70) / D-glycero-beta-D-manno-heptose-7-phosphate kinase (EC 2.7.1.167)	Epoxyqueuosine reductase (EC 1.17.99.6) QueH / hypothetical domain	ADP-L-glycero-D-manno-heptose-6-epimerase (EC 5.1.3.20)	missense_variant	MODERATE	K03272	Metabolism	Glycan biosynthesis and metabolism	00540 Lipopolysaccharide biosynthesis [PATH:ko00540]	gmhC, hldE, waaE, rfaE; -beta--heptose 7-phosphate kinase / -beta--heptose 1-phosphate adenosyltransferase [EC:2.7.1.167 2.7.7.70]	4	P:carbohydrate metabolic process; F:nucleotidyltransferase activity; P:biosynthetic process; F:phosphotransferase activity, alcohol group as acceptor	IPR011914 (TIGRFAM); IPR011913 (TIGRFAM); IPR011611 (PFAM); IPR004821 (PFAM); IPR004821 (TIGRFAM); IPR014729 (G3DSA:3.40.50.GENE3D); IPR029056 (G3DSA:3.40.1190.GENE3D); PTHR46969 (PANTHER); IPR002173 (PROSITE_PATTERNS); IPR002173 (PROSITE_PATTERNS); IPR023030 (HAMAP); IPR029056 (SUPERFAMILY); SSF52374 (SUPERFAMILY)
F3vF4	2:PE1,SE1	209.380.con.0001	614511	C	A	5856.74	114.5	0.93	Nonsyn	gat	Tat	370G>T	Asp124Tyr		fig|209.380.peg.630			D-glycero-beta-D-manno-heptose 1-phosphate adenylyltransferase (EC 2.7.7.70) / D-glycero-beta-D-manno-heptose-7-phosphate kinase (EC 2.7.1.167)	Epoxyqueuosine reductase (EC 1.17.99.6) QueH / hypothetical domain	ADP-L-glycero-D-manno-heptose-6-epimerase (EC 5.1.3.20)	missense_variant	MODERATE	K03272	Metabolism	Glycan biosynthesis and metabolism	00540 Lipopolysaccharide biosynthesis [PATH:ko00540]	gmhC, hldE, waaE, rfaE; -beta--heptose 7-phosphate kinase / -beta--heptose 1-phosphate adenosyltransferase [EC:2.7.1.167 2.7.7.70]	4	P:carbohydrate metabolic process; F:nucleotidyltransferase activity; P:biosynthetic process; F:phosphotransferase activity, alcohol group as acceptor	IPR011913 (TIGRFAM); IPR004821 (TIGRFAM); IPR004821 (PFAM); IPR014729 (G3DSA:3.40.50.GENE3D); IPR029056 (G3DSA:3.40.1190.GENE3D); IPR011611 (PFAM); IPR011914 (TIGRFAM); PTHR46969 (PANTHER); IPR002173 (PROSITE_PATTERNS); IPR002173 (PROSITE_PATTERNS); IPR023030 (HAMAP); IPR029056 (SUPERFAMILY); SSF52374 (SUPERFAMILY)
F0vF3	2:PE1,SE1	209.378.con.0001	2319667	A	T	6326.56	124	0.91	Nonsyn	aaa	aaT	210A>T	Lys70Asn		fig|209.378.peg.2181			D-glycero-D-manno-heptose 1,7-bisphosphate phosphatase (EC 3.1.1.-)	Membrane fusion protein of RND family multidrug efflux pump	hypothetical protein	missense_variant	MODERATE	K03273	Metabolism	Glycan biosynthesis and metabolism	00540 Lipopolysaccharide biosynthesis [PATH:ko00540]	gmhB; -glycero--manno-heptose 1,7-bisphosphate phosphatase [EC:3.1.3.82 3.1.3.83]	2	P:carbohydrate metabolic process; F:phosphatase activity	IPR006543 (TIGRFAM); IPR023214 (G3DSA:3.40.50.GENE3D); IPR004446 (PIRSF); IPR006549 (TIGRFAM); IPR006439 (TIGRFAM); IPR041492 (PFAM); IPR004446 (PANTHER); IPR036412 (SUPERFAMILY)
F2vF3	2:PE1,SE1	209.379.con.0001	1860577	T	A	6326.56	123	0.92	Nonsyn	aaa	aaT	210A>T	Lys70Asn		fig|209.379.peg.1797			D-glycero-D-manno-heptose 1,7-bisphosphate phosphatase (EC 3.1.1.-)	hypothetical protein	Membrane fusion protein of RND family multidrug efflux pump	missense_variant	MODERATE	K03273	Metabolism	Glycan biosynthesis and metabolism	00540 Lipopolysaccharide biosynthesis [PATH:ko00540]	gmhB; -glycero--manno-heptose 1,7-bisphosphate phosphatase [EC:3.1.3.82 3.1.3.83]	2	P:carbohydrate metabolic process; F:phosphatase activity	IPR006543 (TIGRFAM); IPR023214 (G3DSA:3.40.50.GENE3D); IPR004446 (PIRSF); IPR006549 (TIGRFAM); IPR006439 (TIGRFAM); IPR041492 (PFAM); IPR004446 (PANTHER); IPR036412 (SUPERFAMILY)
F3vF4	2:PE1,SE1	209.380.con.0001	430833	A	T	5526.31	120	0.91	Nonsyn	aat	aaA	210T>A	Asn70Lys		fig|209.380.peg.442			D-glycero-D-manno-heptose 1,7-bisphosphate phosphatase (EC 3.1.1.-)	hypothetical protein	Membrane fusion protein of RND family multidrug efflux pump	missense_variant	MODERATE	K03273	Metabolism	Glycan biosynthesis and metabolism	00540 Lipopolysaccharide biosynthesis [PATH:ko00540]	gmhB; -glycero--manno-heptose 1,7-bisphosphate phosphatase [EC:3.1.3.82 3.1.3.83]	2	P:carbohydrate metabolic process; F:phosphatase activity	IPR023214 (G3DSA:3.40.50.GENE3D); IPR006543 (TIGRFAM); IPR004446 (PIRSF); IPR006549 (TIGRFAM); IPR006439 (TIGRFAM); IPR041492 (PFAM); IPR004446 (PANTHER); IPR036412 (SUPERFAMILY)
F0vF2	2:PE1,SE1	209.378.con.0001	2386012	G	A	4898.75	153	0.95	Nonsyn	gca	gTa	638C>T	Ala213Val		fig|209.378.peg.2235			UDP-N-acetylenolpyruvoylglucosamine reductase (EC 1.3.1.98)	thiol:disulfide interchange protein (dsbC), putative	Flagellar biosynthesis protein FliQ	missense_variant	MODERATE	K00075	Metabolism	Glycan biosynthesis and metabolism	00550 Peptidoglycan biosynthesis [PATH:ko00550]	murB; UDP-N-acetylmuramate dehydrogenase [EC:1.3.1.98]	4	F:flavin adenine dinucleotide binding; P:amino sugar metabolic process; F:UDP-N-acetylmuramate dehydrogenase activity; P:oxidation-reduction process	IPR016169 (G3DSA:3.30.465.GENE3D); IPR011601 (PFAM); IPR036635 (G3DSA:3.90.78.GENE3D); IPR003170 (TIGRFAM); PTHR21071:SF4 (PANTHER); IPR003170 (PANTHER); IPR003170 (HAMAP); IPR036635 (SUPERFAMILY); IPR036318 (SUPERFAMILY)
F0vF3	2:PE1,SE1	209.378.con.0001	2386012	G	A	5594.32	120.5	0.95	Nonsyn	gca	gTa	638C>T	Ala213Val		fig|209.378.peg.2235			UDP-N-acetylenolpyruvoylglucosamine reductase (EC 1.3.1.98)	thiol:disulfide interchange protein (dsbC), putative	Flagellar biosynthesis protein FliQ	missense_variant	MODERATE	K00075	Metabolism	Glycan biosynthesis and metabolism	00550 Peptidoglycan biosynthesis [PATH:ko00550]	murB; UDP-N-acetylmuramate dehydrogenase [EC:1.3.1.98]	4	F:flavin adenine dinucleotide binding; P:amino sugar metabolic process; F:UDP-N-acetylmuramate dehydrogenase activity; P:oxidation-reduction process	IPR016169 (G3DSA:3.30.465.GENE3D); IPR011601 (PFAM); IPR036635 (G3DSA:3.90.78.GENE3D); IPR003170 (TIGRFAM); PTHR21071:SF4 (PANTHER); IPR003170 (PANTHER); IPR003170 (HAMAP); IPR036635 (SUPERFAMILY); IPR036318 (SUPERFAMILY)
F0vF4	2:PE1,SE1	209.378.con.0001	2386012	G	A	6630.93	131.5	0.94	Nonsyn	gca	gTa	638C>T	Ala213Val		fig|209.378.peg.2235			UDP-N-acetylenolpyruvoylglucosamine reductase (EC 1.3.1.98)	thiol:disulfide interchange protein (dsbC), putative	Flagellar biosynthesis protein FliQ	missense_variant	MODERATE	K00075	Metabolism	Glycan biosynthesis and metabolism	00550 Peptidoglycan biosynthesis [PATH:ko00550]	murB; UDP-N-acetylmuramate dehydrogenase [EC:1.3.1.98]	4	F:flavin adenine dinucleotide binding; P:amino sugar metabolic process; F:UDP-N-acetylmuramate dehydrogenase activity; P:oxidation-reduction process	IPR016169 (G3DSA:3.30.465.GENE3D); IPR011601 (PFAM); IPR036635 (G3DSA:3.90.78.GENE3D); IPR003170 (TIGRFAM); PTHR21071:SF4 (PANTHER); IPR003170 (PANTHER); IPR003170 (HAMAP); IPR036635 (SUPERFAMILY); IPR036318 (SUPERFAMILY)
F0vF4	2:PE1,SE1	209.378.con.0001	2649165	C	T	9315.69	181	0.94	Nonsyn	gca	gTa	998C>T	Ala333Val		fig|209.378.peg.2499			ATPase required for both assembly of type IV secretion complex and secretion of T-DNA complex, VirB11	hypothetical protein	hypothetical protein	missense_variant	MODERATE	K03196	Human Diseases	Infectious diseases	05120 Epithelial cell signaling in Helicobacter pylori infection [PATH:ko05120]	virB11, lvhB11; type IV secretion system protein VirB11			IPR001482 (PFAM); G3DSA:3.30.450.90 (GENE3D); G3DSA:3.40.50.300 (GENE3D); PTHR30258:SF3 (PANTHER); PTHR30258 (PANTHER); IPR027417 (SUPERFAMILY)
F2vF4	2:PE1,SE1	209.379.con.0001	1531086	G	A	9294.99	181.5	0.93	Nonsyn	gca	gTa	998C>T	Ala333Val		fig|209.379.peg.1480			ATPase required for both assembly of type IV secretion complex and secretion of T-DNA complex, VirB11	hypothetical protein	hypothetical protein	missense_variant	MODERATE	K03196	Human Diseases	Infectious diseases	05120 Epithelial cell signaling in Helicobacter pylori infection [PATH:ko05120]	virB11, lvhB11; type IV secretion system protein VirB11			IPR001482 (PFAM); G3DSA:3.30.450.90 (GENE3D); G3DSA:3.40.50.300 (GENE3D); PTHR30258:SF3 (PANTHER); PTHR30258 (PANTHER); IPR027417 (SUPERFAMILY)
F3vF4	2:PE1,SE1	209.380.con.0001	101345	G	A	9294.99	179	0.93	Nonsyn	gca	gTa	998C>T	Ala333Val		fig|209.380.peg.122			ATPase required for both assembly of type IV secretion complex and secretion of T-DNA complex, VirB11	hypothetical protein	hypothetical protein	missense_variant	MODERATE	K03196	Human Diseases	Infectious diseases	05120 Epithelial cell signaling in Helicobacter pylori infection [PATH:ko05120]	virB11, lvhB11; type IV secretion system protein VirB11			IPR001482 (PFAM); G3DSA:3.30.450.90 (GENE3D); G3DSA:3.40.50.300 (GENE3D); PTHR30258:SF3 (PANTHER); PTHR30258 (PANTHER); IPR027417 (SUPERFAMILY)
F0vF4	2:PE1,SE1	209.378.con.0001	506797	G	A	6404.26	140	0.93	Nonsyn	cca	cTa	674C>T	Pro225Leu		fig|209.378.peg.492			Phosphate ABC transporter, substrate-binding protein PstS (TC 3.A.1.7.1)	Putative Ton-B dependent hemine receptor	Catalase KatE (EC 1.11.1.6)	missense_variant	MODERATE	K02040	Human Diseases	Infectious diseases	05152 Tuberculosis [PATH:ko05152]	pstS; phosphate transport system substrate-binding protein			IPR024370 (PFAM); G3DSA:3.40.190.10 (GENE3D); G3DSA:3.40.190.10 (GENE3D); PTHR30570 (PANTHER); SIGNAL_PEPTIDE_C_REGION (PHOBIUS); NON_CYTOPLASMIC_DOMAIN (PHOBIUS); SIGNAL_PEPTIDE (PHOBIUS); SIGNAL_PEPTIDE_H_REGION (PHOBIUS); SIGNAL_PEPTIDE_N_REGION (PHOBIUS); SignalP-TM (SIGNALP_GRAM_POSITIVE); SignalP-noTM (SIGNALP_GRAM_NEGATIVE); SignalP-noTM (SIGNALP_GRAM_NEGATIVE); SSF53850 (SUPERFAMILY); SSF…
F2vF4	2:PE1,SE1	209.379.con.0001	916825	C	T	6449.28	142	0.97	Nonsyn	cca	cTa	674C>T	Pro225Leu		fig|209.379.peg.866			Phosphate ABC transporter, substrate-binding protein PstS (TC 3.A.1.7.1)	Catalase KatE (EC 1.11.1.6)	Putative Ton-B dependent hemine receptor	missense_variant	MODERATE	K02040	Human Diseases	Infectious diseases	05152 Tuberculosis [PATH:ko05152]	pstS; phosphate transport system substrate-binding protein			IPR024370 (PFAM); G3DSA:3.40.190.10 (GENE3D); G3DSA:3.40.190.10 (GENE3D); PTHR30570 (PANTHER); SIGNAL_PEPTIDE_C_REGION (PHOBIUS); NON_CYTOPLASMIC_DOMAIN (PHOBIUS); SIGNAL_PEPTIDE (PHOBIUS); SIGNAL_PEPTIDE_H_REGION (PHOBIUS); SIGNAL_PEPTIDE_N_REGION (PHOBIUS); SignalP-noTM (SIGNALP_GRAM_NEGATIVE); SignalP-TM (SIGNALP_GRAM_POSITIVE); SignalP-noTM (SIGNALP_GRAM_NEGATIVE); SSF53850 (SUPERFAMILY); SSF…
F3vF4	2:PE1,SE1	209.380.con.0002	865365	C	T	6449.28	142	0.97	Nonsyn	cca	cTa	674C>T	Pro225Leu		fig|209.380.peg.2136			Phosphate ABC transporter, substrate-binding protein PstS (TC 3.A.1.7.1)	Catalase KatE (EC 1.11.1.6)	Putative Ton-B dependent hemine receptor	missense_variant	MODERATE	K02040	Human Diseases	Infectious diseases	05152 Tuberculosis [PATH:ko05152]	pstS; phosphate transport system substrate-binding protein			IPR024370 (PFAM); G3DSA:3.40.190.10 (GENE3D); G3DSA:3.40.190.10 (GENE3D); PTHR30570 (PANTHER); SIGNAL_PEPTIDE_C_REGION (PHOBIUS); NON_CYTOPLASMIC_DOMAIN (PHOBIUS); SIGNAL_PEPTIDE (PHOBIUS); SIGNAL_PEPTIDE_H_REGION (PHOBIUS); SIGNAL_PEPTIDE_N_REGION (PHOBIUS); SignalP-TM (SIGNALP_GRAM_POSITIVE); SignalP-noTM (SIGNALP_GRAM_NEGATIVE); SignalP-noTM (SIGNALP_GRAM_NEGATIVE); SSF53850 (SUPERFAMILY); SSF…
F0vF2	1:PE1	209.378.con.0001	905362	CGGGGGGGGGGGGGT	CGGGGGGGGGGT	1268.46	48	0.66	Deletion	cgggggggggggggt	CGGGGGGGGGGT	36_38delGGG	Gly12_Gly13del		fig|209.378.peg.849			Cytidylyltransferase domain / Phosphoenolpyruvate phosphomutase (EC 5.4.2.9)	Aspartate carbamoyltransferase (EC 2.1.3.2)	hypothetical protein	disruptive_inframe_deletion	MODERATE	K00980	Metabolism	Lipid metabolism	00564 Glycerophospholipid metabolism [PATH:ko00564]	tagD; glycerol-3-phosphate cytidylyltransferase [EC:2.7.7.39]	2	F:phosphoenolpyruvate mutase activity; P:biosynthetic process	IPR012698 (TIGRFAM); IPR014729 (G3DSA:3.40.50.GENE3D); IPR040442 (G3DSA:3.20.20.GENE3D); IPR004821 (PFAM); IPR004821 (TIGRFAM); PF13714 (PFAM); PTHR42905 (PANTHER); PTHR42905:SF7 (PANTHER); IPR015813 (SUPERFAMILY); SSF52374 (SUPERFAMILY)
F0vF3	1:PE1	209.378.con.0001	905362	CGGGGGGGGGGGGGT	CGGGGGGGGGGGGT	437.148	21	0.48	Deletion	cgggggggggggggt	CGGGGGGGGGGGGT	38delG	Gly13fs	yes	fig|209.378.peg.849			Cytidylyltransferase domain / Phosphoenolpyruvate phosphomutase (EC 5.4.2.9)	Aspartate carbamoyltransferase (EC 2.1.3.2)	hypothetical protein	frameshift_variant	HIGH	K00980	Metabolism	Lipid metabolism	00564 Glycerophospholipid metabolism [PATH:ko00564]	tagD; glycerol-3-phosphate cytidylyltransferase [EC:2.7.7.39]	2	F:phosphoenolpyruvate mutase activity; P:biosynthetic process	IPR012698 (TIGRFAM); IPR014729 (G3DSA:3.40.50.GENE3D); IPR040442 (G3DSA:3.20.20.GENE3D); IPR004821 (PFAM); IPR004821 (TIGRFAM); PF13714 (PFAM); PTHR42905 (PANTHER); PTHR42905:SF7 (PANTHER); IPR015813 (SUPERFAMILY); SSF52374 (SUPERFAMILY)
F2vF3	1:PE1	209.379.con.0001	518269	ACCCCCCCCCCG	ACCCCCCCCCCCG	358.505	15	0.29	Insertion	cggggggggggtgaa	CGGGGGGGGGGGTgaa	25_26insG	Arg9_Gly10fs	yes	fig|209.379.peg.508			Cytidylyltransferase domain / Phosphoenolpyruvate phosphomutase (EC 5.4.2.9)	hypothetical protein	Aspartate carbamoyltransferase (EC 2.1.3.2)	frameshift_variant	HIGH	K00980	Metabolism	Lipid metabolism	00564 Glycerophospholipid metabolism [PATH:ko00564]	tagD; glycerol-3-phosphate cytidylyltransferase [EC:2.7.7.39]	2	F:phosphoenolpyruvate mutase activity; P:biosynthetic process	IPR012698 (TIGRFAM); IPR040442 (G3DSA:3.20.20.GENE3D); IPR004821 (PFAM); IPR014729 (G3DSA:3.40.50.GENE3D); IPR004821 (TIGRFAM); PF13714 (PFAM); PTHR42905:SF7 (PANTHER); PTHR42905 (PANTHER); IPR015813 (SUPERFAMILY); SSF52374 (SUPERFAMILY)
F3vF4	1:PE1	209.380.con.0002	466822	ACCCCCCCCCCCG	ACCCCCCCCCCG	2662.81	106	0.76	Deletion	tacgggggggggggt	taCGGGGGGGGGGT	13delG	Gly5fs	yes	fig|209.380.peg.1777			Cytidylyltransferase domain / Phosphoenolpyruvate phosphomutase (EC 5.4.2.9)	hypothetical protein	Aspartate carbamoyltransferase (EC 2.1.3.2)	frameshift_variant	HIGH	K00980	Metabolism	Lipid metabolism	00564 Glycerophospholipid metabolism [PATH:ko00564]	tagD; glycerol-3-phosphate cytidylyltransferase [EC:2.7.7.39]	2	F:phosphoenolpyruvate mutase activity; P:biosynthetic process	IPR004821 (TIGRFAM); IPR040442 (G3DSA:3.20.20.GENE3D); IPR014729 (G3DSA:3.40.50.GENE3D); IPR004821 (PFAM); IPR012698 (TIGRFAM); PF13714 (PFAM); PTHR42905:SF7 (PANTHER); PTHR42905 (PANTHER); IPR015813 (SUPERFAMILY); SSF52374 (SUPERFAMILY)
F0vF2	2:PE1,SE1	209.378.con.0001	992988	ACCCCCCA	ACCCCCA	3413.79	78	0.66	Deletion	tggggggtc	TGGGGGTc	326delG	Trp109fs	yes	fig|209.378.peg.927			Diacylglycerol kinase (EC 2.7.1.107)	Uridine diphosphate glucose pyrophosphatase (EC 3.6.1.45)	Queuine tRNA-ribosyltransferase (EC 2.4.2.29)	frameshift_variant	HIGH	K00901	Metabolism	Lipid metabolism	00561 Glycerolipid metabolism [PATH:ko00561]	dgkA, DGK; diacylglycerol kinase (ATP) [EC:2.7.1.107]	3	C:membrane; P:phospholipid biosynthetic process; F:kinase activity	IPR000829 (PFAM); IPR036945 (G3DSA:1.10.3830.GENE3D); IPR000829 (PANTHER); TRANSMEMBRANE (PHOBIUS); CYTOPLASMIC_DOMAIN (PHOBIUS); TRANSMEMBRANE (PHOBIUS); CYTOPLASMIC_DOMAIN (PHOBIUS); NON_CYTOPLASMIC_DOMAIN (PHOBIUS); TRANSMEMBRANE (PHOBIUS); NON_CYTOPLASMIC_DOMAIN (PHOBIUS); TMhelix (TMHMM); TMhelix (TMHMM); TMhelix (TMHMM)
F0vF2	2:PE1,SE1	209.378.con.0001	992988	ACCCCCCA	ACCCCCA	3413.79	78	0.66	Deletion	tggggggtc	TGGGGGTc	326delG	Trp109fs	yes	fig|209.378.peg.927			Diacylglycerol kinase (EC 2.7.1.107)	Uridine diphosphate glucose pyrophosphatase (EC 3.6.1.45)	Queuine tRNA-ribosyltransferase (EC 2.4.2.29)	frameshift_variant	HIGH	K00901	Metabolism	Lipid metabolism	00564 Glycerophospholipid metabolism [PATH:ko00564]	dgkA, DGK; diacylglycerol kinase (ATP) [EC:2.7.1.107]	3	C:membrane; P:phospholipid biosynthetic process; F:kinase activity	IPR000829 (PFAM); IPR036945 (G3DSA:1.10.3830.GENE3D); IPR000829 (PANTHER); TRANSMEMBRANE (PHOBIUS); CYTOPLASMIC_DOMAIN (PHOBIUS); TRANSMEMBRANE (PHOBIUS); CYTOPLASMIC_DOMAIN (PHOBIUS); NON_CYTOPLASMIC_DOMAIN (PHOBIUS); TRANSMEMBRANE (PHOBIUS); NON_CYTOPLASMIC_DOMAIN (PHOBIUS); TMhelix (TMHMM); TMhelix (TMHMM); TMhelix (TMHMM)
F0vF3	2:PE1,SE1	209.378.con.0001	992988	ACCCCCCA	ACCCCCA	3548.44	70	0.62	Deletion	tggggggtc	TGGGGGTc	326delG	Trp109fs	yes	fig|209.378.peg.927			Diacylglycerol kinase (EC 2.7.1.107)	Uridine diphosphate glucose pyrophosphatase (EC 3.6.1.45)	Queuine tRNA-ribosyltransferase (EC 2.4.2.29)	frameshift_variant	HIGH	K00901	Metabolism	Lipid metabolism	00561 Glycerolipid metabolism [PATH:ko00561]	dgkA, DGK; diacylglycerol kinase (ATP) [EC:2.7.1.107]	3	C:membrane; P:phospholipid biosynthetic process; F:kinase activity	IPR000829 (PFAM); IPR036945 (G3DSA:1.10.3830.GENE3D); IPR000829 (PANTHER); TRANSMEMBRANE (PHOBIUS); CYTOPLASMIC_DOMAIN (PHOBIUS); TRANSMEMBRANE (PHOBIUS); CYTOPLASMIC_DOMAIN (PHOBIUS); NON_CYTOPLASMIC_DOMAIN (PHOBIUS); TRANSMEMBRANE (PHOBIUS); NON_CYTOPLASMIC_DOMAIN (PHOBIUS); TMhelix (TMHMM); TMhelix (TMHMM); TMhelix (TMHMM)
F0vF3	2:PE1,SE1	209.378.con.0001	992988	ACCCCCCA	ACCCCCA	3548.44	70	0.62	Deletion	tggggggtc	TGGGGGTc	326delG	Trp109fs	yes	fig|209.378.peg.927			Diacylglycerol kinase (EC 2.7.1.107)	Uridine diphosphate glucose pyrophosphatase (EC 3.6.1.45)	Queuine tRNA-ribosyltransferase (EC 2.4.2.29)	frameshift_variant	HIGH	K00901	Metabolism	Lipid metabolism	00564 Glycerophospholipid metabolism [PATH:ko00564]	dgkA, DGK; diacylglycerol kinase (ATP) [EC:2.7.1.107]	3	C:membrane; P:phospholipid biosynthetic process; F:kinase activity	IPR000829 (PFAM); IPR036945 (G3DSA:1.10.3830.GENE3D); IPR000829 (PANTHER); TRANSMEMBRANE (PHOBIUS); CYTOPLASMIC_DOMAIN (PHOBIUS); TRANSMEMBRANE (PHOBIUS); CYTOPLASMIC_DOMAIN (PHOBIUS); NON_CYTOPLASMIC_DOMAIN (PHOBIUS); TRANSMEMBRANE (PHOBIUS); NON_CYTOPLASMIC_DOMAIN (PHOBIUS); TMhelix (TMHMM); TMhelix (TMHMM); TMhelix (TMHMM)
F0vF4	2:PE1,SE1	209.378.con.0001	992988	ACCCCCCA	ACCCCCA	4837.09	93.5	0.64	Deletion	tggggggtc	TGGGGGTc	326delG	Trp109fs	yes	fig|209.378.peg.927			Diacylglycerol kinase (EC 2.7.1.107)	Uridine diphosphate glucose pyrophosphatase (EC 3.6.1.45)	Queuine tRNA-ribosyltransferase (EC 2.4.2.29)	frameshift_variant	HIGH	K00901	Metabolism	Lipid metabolism	00561 Glycerolipid metabolism [PATH:ko00561]	dgkA, DGK; diacylglycerol kinase (ATP) [EC:2.7.1.107]	3	C:membrane; P:phospholipid biosynthetic process; F:kinase activity	IPR000829 (PFAM); IPR036945 (G3DSA:1.10.3830.GENE3D); IPR000829 (PANTHER); TRANSMEMBRANE (PHOBIUS); CYTOPLASMIC_DOMAIN (PHOBIUS); TRANSMEMBRANE (PHOBIUS); CYTOPLASMIC_DOMAIN (PHOBIUS); NON_CYTOPLASMIC_DOMAIN (PHOBIUS); TRANSMEMBRANE (PHOBIUS); NON_CYTOPLASMIC_DOMAIN (PHOBIUS); TMhelix (TMHMM); TMhelix (TMHMM); TMhelix (TMHMM)
F0vF4	2:PE1,SE1	209.378.con.0001	992988	ACCCCCCA	ACCCCCA	4837.09	93.5	0.64	Deletion	tggggggtc	TGGGGGTc	326delG	Trp109fs	yes	fig|209.378.peg.927			Diacylglycerol kinase (EC 2.7.1.107)	Uridine diphosphate glucose pyrophosphatase (EC 3.6.1.45)	Queuine tRNA-ribosyltransferase (EC 2.4.2.29)	frameshift_variant	HIGH	K00901	Metabolism	Lipid metabolism	00564 Glycerophospholipid metabolism [PATH:ko00564]	dgkA, DGK; diacylglycerol kinase (ATP) [EC:2.7.1.107]	3	C:membrane; P:phospholipid biosynthetic process; F:kinase activity	IPR000829 (PFAM); IPR036945 (G3DSA:1.10.3830.GENE3D); IPR000829 (PANTHER); TRANSMEMBRANE (PHOBIUS); CYTOPLASMIC_DOMAIN (PHOBIUS); TRANSMEMBRANE (PHOBIUS); CYTOPLASMIC_DOMAIN (PHOBIUS); NON_CYTOPLASMIC_DOMAIN (PHOBIUS); TRANSMEMBRANE (PHOBIUS); NON_CYTOPLASMIC_DOMAIN (PHOBIUS); TMhelix (TMHMM); TMhelix (TMHMM); TMhelix (TMHMM)
F0vF2	1:PE1	209.378.con.0001	2505079	C	T	2522.1	115	0.78	Nonsyn	gga	Aga	313G>A	Gly105Arg		fig|209.378.peg.2339			Enoyl-[acyl-carrier-protein] reductase (EC 1.3.1.-), 7-alpha-HSDH-like	RND efflux system, inner membrane transporter	4-hydroxy-tetrahydrodipicolinate synthase (EC 4.3.3.7)	missense_variant	MODERATE	K00076	Metabolism	Lipid metabolism	00121 Secondary bile acid biosynthesis [PATH:ko00121]	hdhA; 7-alpha-hydroxysteroid dehydrogenase [EC:1.1.1.159]			IPR002347 (PRINTS); PF13561 (PFAM); G3DSA:3.40.50.720 (GENE3D); PTHR42760 (PANTHER); PTHR42760:SF74 (PANTHER); IPR036291 (SUPERFAMILY)
F2vF3	2:PE1,SE1	209.379.con.0001	1675171	A	G	6485.24	128.5	0.86	Nonsyn	aga	Gga	313A>G	Arg105Gly		fig|209.379.peg.1640			Enoyl-[acyl-carrier-protein] reductase (EC 1.3.1.-), 7-alpha-HSDH-like	4-hydroxy-tetrahydrodipicolinate synthase (EC 4.3.3.7)	RND efflux system, inner membrane transporter	missense_variant	MODERATE	K00076	Metabolism	Lipid metabolism	00121 Secondary bile acid biosynthesis [PATH:ko00121]	hdhA; 7-alpha-hydroxysteroid dehydrogenase [EC:1.1.1.159]			IPR002347 (PRINTS); G3DSA:3.40.50.720 (GENE3D); PF13561 (PFAM); PTHR42760 (PANTHER); PTHR42760:SF74 (PANTHER); IPR036291 (SUPERFAMILY)
F2vF4	2:PE1,SE1	209.379.con.0001	1675171	A	G	8120.39	158.5	0.96	Nonsyn	aga	Gga	313A>G	Arg105Gly		fig|209.379.peg.1640			Enoyl-[acyl-carrier-protein] reductase (EC 1.3.1.-), 7-alpha-HSDH-like	4-hydroxy-tetrahydrodipicolinate synthase (EC 4.3.3.7)	RND efflux system, inner membrane transporter	missense_variant	MODERATE	K00076	Metabolism	Lipid metabolism	00121 Secondary bile acid biosynthesis [PATH:ko00121]	hdhA; 7-alpha-hydroxysteroid dehydrogenase [EC:1.1.1.159]			IPR002347 (PRINTS); G3DSA:3.40.50.720 (GENE3D); PF13561 (PFAM); PTHR42760 (PANTHER); PTHR42760:SF74 (PANTHER); IPR036291 (SUPERFAMILY)
F0vF2	2:PE1,SE1	209.378.con.0001	1120089	C	T	3277.16	94	0.88	Nonsyn	cct	Tct	751C>T	Pro251Ser		fig|209.378.peg.1056			hypothetical protein	hypothetical protein	Flavin prenyltransferase UbiX	missense_variant	MODERATE	K01058	Metabolism	Lipid metabolism	00564 Glycerophospholipid metabolism [PATH:ko00564]	pldA; phospholipase A1 [EC:3.1.1.32 3.1.1.4]	3	C:membrane; P:phospholipid catabolic process; F:phospholipase activity	IPR003187 (PRINTS); IPR003187 (PFAM); IPR036541 (G3DSA:2.40.230.GENE3D); IPR003187 (PANTHER); SIGNAL_PEPTIDE_C_REGION (PHOBIUS); SIGNAL_PEPTIDE (PHOBIUS); SIGNAL_PEPTIDE_N_REGION (PHOBIUS); NON_CYTOPLASMIC_DOMAIN (PHOBIUS); SIGNAL_PEPTIDE_H_REGION (PHOBIUS); SignalP-noTM (SIGNALP_EUK); IPR036541 (SUPERFAMILY)
F0vF2	2:PE1,SE1	209.378.con.0001	1120089	C	T	3277.16	94	0.88	Nonsyn	cct	Tct	751C>T	Pro251Ser		fig|209.378.peg.1056			hypothetical protein	hypothetical protein	Flavin prenyltransferase UbiX	missense_variant	MODERATE	K01058	Metabolism	Lipid metabolism	00565 Ether lipid metabolism [PATH:ko00565]	pldA; phospholipase A1 [EC:3.1.1.32 3.1.1.4]	3	C:membrane; P:phospholipid catabolic process; F:phospholipase activity	IPR003187 (PRINTS); IPR003187 (PFAM); IPR036541 (G3DSA:2.40.230.GENE3D); IPR003187 (PANTHER); SIGNAL_PEPTIDE_C_REGION (PHOBIUS); SIGNAL_PEPTIDE (PHOBIUS); SIGNAL_PEPTIDE_N_REGION (PHOBIUS); NON_CYTOPLASMIC_DOMAIN (PHOBIUS); SIGNAL_PEPTIDE_H_REGION (PHOBIUS); SignalP-noTM (SIGNALP_EUK); IPR036541 (SUPERFAMILY)
F0vF2	2:PE1,SE1	209.378.con.0001	1120089	C	T	3277.16	94	0.88	Nonsyn	cct	Tct	751C>T	Pro251Ser		fig|209.378.peg.1056			hypothetical protein	hypothetical protein	Flavin prenyltransferase UbiX	missense_variant	MODERATE	K01058	Metabolism	Lipid metabolism	00590 Arachidonic acid metabolism [PATH:ko00590]	pldA; phospholipase A1 [EC:3.1.1.32 3.1.1.4]	3	C:membrane; P:phospholipid catabolic process; F:phospholipase activity	IPR003187 (PRINTS); IPR003187 (PFAM); IPR036541 (G3DSA:2.40.230.GENE3D); IPR003187 (PANTHER); SIGNAL_PEPTIDE_C_REGION (PHOBIUS); SIGNAL_PEPTIDE (PHOBIUS); SIGNAL_PEPTIDE_N_REGION (PHOBIUS); NON_CYTOPLASMIC_DOMAIN (PHOBIUS); SIGNAL_PEPTIDE_H_REGION (PHOBIUS); SignalP-noTM (SIGNALP_EUK); IPR036541 (SUPERFAMILY)
F0vF2	2:PE1,SE1	209.378.con.0001	1120089	C	T	3277.16	94	0.88	Nonsyn	cct	Tct	751C>T	Pro251Ser		fig|209.378.peg.1056			hypothetical protein	hypothetical protein	Flavin prenyltransferase UbiX	missense_variant	MODERATE	K01058	Metabolism	Lipid metabolism	00591 Linoleic acid metabolism [PATH:ko00591]	pldA; phospholipase A1 [EC:3.1.1.32 3.1.1.4]	3	C:membrane; P:phospholipid catabolic process; F:phospholipase activity	IPR003187 (PRINTS); IPR003187 (PFAM); IPR036541 (G3DSA:2.40.230.GENE3D); IPR003187 (PANTHER); SIGNAL_PEPTIDE_C_REGION (PHOBIUS); SIGNAL_PEPTIDE (PHOBIUS); SIGNAL_PEPTIDE_N_REGION (PHOBIUS); NON_CYTOPLASMIC_DOMAIN (PHOBIUS); SIGNAL_PEPTIDE_H_REGION (PHOBIUS); SignalP-noTM (SIGNALP_EUK); IPR036541 (SUPERFAMILY)
F0vF2	2:PE1,SE1	209.378.con.0001	1120089	C	T	3277.16	94	0.88	Nonsyn	cct	Tct	751C>T	Pro251Ser		fig|209.378.peg.1056			hypothetical protein	hypothetical protein	Flavin prenyltransferase UbiX	missense_variant	MODERATE	K01058	Metabolism	Lipid metabolism	00592 alpha-Linolenic acid metabolism [PATH:ko00592]	pldA; phospholipase A1 [EC:3.1.1.32 3.1.1.4]	3	C:membrane; P:phospholipid catabolic process; F:phospholipase activity	IPR003187 (PRINTS); IPR003187 (PFAM); IPR036541 (G3DSA:2.40.230.GENE3D); IPR003187 (PANTHER); SIGNAL_PEPTIDE_C_REGION (PHOBIUS); SIGNAL_PEPTIDE (PHOBIUS); SIGNAL_PEPTIDE_N_REGION (PHOBIUS); NON_CYTOPLASMIC_DOMAIN (PHOBIUS); SIGNAL_PEPTIDE_H_REGION (PHOBIUS); SignalP-noTM (SIGNALP_EUK); IPR036541 (SUPERFAMILY)
F0vF3	2:PE1,SE1	209.378.con.0001	1120089	C	T	4234.1	110.5	0.92	Nonsyn	cct	Tct	751C>T	Pro251Ser		fig|209.378.peg.1056			hypothetical protein	hypothetical protein	Flavin prenyltransferase UbiX	missense_variant	MODERATE	K01058	Metabolism	Lipid metabolism	00564 Glycerophospholipid metabolism [PATH:ko00564]	pldA; phospholipase A1 [EC:3.1.1.32 3.1.1.4]	3	C:membrane; P:phospholipid catabolic process; F:phospholipase activity	IPR003187 (PRINTS); IPR003187 (PFAM); IPR036541 (G3DSA:2.40.230.GENE3D); IPR003187 (PANTHER); SIGNAL_PEPTIDE_C_REGION (PHOBIUS); SIGNAL_PEPTIDE (PHOBIUS); SIGNAL_PEPTIDE_N_REGION (PHOBIUS); NON_CYTOPLASMIC_DOMAIN (PHOBIUS); SIGNAL_PEPTIDE_H_REGION (PHOBIUS); SignalP-noTM (SIGNALP_EUK); IPR036541 (SUPERFAMILY)
F0vF3	2:PE1,SE1	209.378.con.0001	1120089	C	T	4234.1	110.5	0.92	Nonsyn	cct	Tct	751C>T	Pro251Ser		fig|209.378.peg.1056			hypothetical protein	hypothetical protein	Flavin prenyltransferase UbiX	missense_variant	MODERATE	K01058	Metabolism	Lipid metabolism	00565 Ether lipid metabolism [PATH:ko00565]	pldA; phospholipase A1 [EC:3.1.1.32 3.1.1.4]	3	C:membrane; P:phospholipid catabolic process; F:phospholipase activity	IPR003187 (PRINTS); IPR003187 (PFAM); IPR036541 (G3DSA:2.40.230.GENE3D); IPR003187 (PANTHER); SIGNAL_PEPTIDE_C_REGION (PHOBIUS); SIGNAL_PEPTIDE (PHOBIUS); SIGNAL_PEPTIDE_N_REGION (PHOBIUS); NON_CYTOPLASMIC_DOMAIN (PHOBIUS); SIGNAL_PEPTIDE_H_REGION (PHOBIUS); SignalP-noTM (SIGNALP_EUK); IPR036541 (SUPERFAMILY)
F0vF3	2:PE1,SE1	209.378.con.0001	1120089	C	T	4234.1	110.5	0.92	Nonsyn	cct	Tct	751C>T	Pro251Ser		fig|209.378.peg.1056			hypothetical protein	hypothetical protein	Flavin prenyltransferase UbiX	missense_variant	MODERATE	K01058	Metabolism	Lipid metabolism	00590 Arachidonic acid metabolism [PATH:ko00590]	pldA; phospholipase A1 [EC:3.1.1.32 3.1.1.4]	3	C:membrane; P:phospholipid catabolic process; F:phospholipase activity	IPR003187 (PRINTS); IPR003187 (PFAM); IPR036541 (G3DSA:2.40.230.GENE3D); IPR003187 (PANTHER); SIGNAL_PEPTIDE_C_REGION (PHOBIUS); SIGNAL_PEPTIDE (PHOBIUS); SIGNAL_PEPTIDE_N_REGION (PHOBIUS); NON_CYTOPLASMIC_DOMAIN (PHOBIUS); SIGNAL_PEPTIDE_H_REGION (PHOBIUS); SignalP-noTM (SIGNALP_EUK); IPR036541 (SUPERFAMILY)
F0vF3	2:PE1,SE1	209.378.con.0001	1120089	C	T	4234.1	110.5	0.92	Nonsyn	cct	Tct	751C>T	Pro251Ser		fig|209.378.peg.1056			hypothetical protein	hypothetical protein	Flavin prenyltransferase UbiX	missense_variant	MODERATE	K01058	Metabolism	Lipid metabolism	00591 Linoleic acid metabolism [PATH:ko00591]	pldA; phospholipase A1 [EC:3.1.1.32 3.1.1.4]	3	C:membrane; P:phospholipid catabolic process; F:phospholipase activity	IPR003187 (PRINTS); IPR003187 (PFAM); IPR036541 (G3DSA:2.40.230.GENE3D); IPR003187 (PANTHER); SIGNAL_PEPTIDE_C_REGION (PHOBIUS); SIGNAL_PEPTIDE (PHOBIUS); SIGNAL_PEPTIDE_N_REGION (PHOBIUS); NON_CYTOPLASMIC_DOMAIN (PHOBIUS); SIGNAL_PEPTIDE_H_REGION (PHOBIUS); SignalP-noTM (SIGNALP_EUK); IPR036541 (SUPERFAMILY)
F0vF3	2:PE1,SE1	209.378.con.0001	1120089	C	T	4234.1	110.5	0.92	Nonsyn	cct	Tct	751C>T	Pro251Ser		fig|209.378.peg.1056			hypothetical protein	hypothetical protein	Flavin prenyltransferase UbiX	missense_variant	MODERATE	K01058	Metabolism	Lipid metabolism	00592 alpha-Linolenic acid metabolism [PATH:ko00592]	pldA; phospholipase A1 [EC:3.1.1.32 3.1.1.4]	3	C:membrane; P:phospholipid catabolic process; F:phospholipase activity	IPR003187 (PRINTS); IPR003187 (PFAM); IPR036541 (G3DSA:2.40.230.GENE3D); IPR003187 (PANTHER); SIGNAL_PEPTIDE_C_REGION (PHOBIUS); SIGNAL_PEPTIDE (PHOBIUS); SIGNAL_PEPTIDE_N_REGION (PHOBIUS); NON_CYTOPLASMIC_DOMAIN (PHOBIUS); SIGNAL_PEPTIDE_H_REGION (PHOBIUS); SignalP-noTM (SIGNALP_EUK); IPR036541 (SUPERFAMILY)
F0vF4	2:PE1,SE1	209.378.con.0001	1120089	C	T	4881.71	112	0.93	Nonsyn	cct	Tct	751C>T	Pro251Ser		fig|209.378.peg.1056			hypothetical protein	hypothetical protein	Flavin prenyltransferase UbiX	missense_variant	MODERATE	K01058	Metabolism	Lipid metabolism	00564 Glycerophospholipid metabolism [PATH:ko00564]	pldA; phospholipase A1 [EC:3.1.1.32 3.1.1.4]	3	C:membrane; P:phospholipid catabolic process; F:phospholipase activity	IPR003187 (PRINTS); IPR003187 (PFAM); IPR036541 (G3DSA:2.40.230.GENE3D); IPR003187 (PANTHER); SIGNAL_PEPTIDE_C_REGION (PHOBIUS); SIGNAL_PEPTIDE (PHOBIUS); SIGNAL_PEPTIDE_N_REGION (PHOBIUS); NON_CYTOPLASMIC_DOMAIN (PHOBIUS); SIGNAL_PEPTIDE_H_REGION (PHOBIUS); SignalP-noTM (SIGNALP_EUK); IPR036541 (SUPERFAMILY)
F0vF4	2:PE1,SE1	209.378.con.0001	1120089	C	T	4881.71	112	0.93	Nonsyn	cct	Tct	751C>T	Pro251Ser		fig|209.378.peg.1056			hypothetical protein	hypothetical protein	Flavin prenyltransferase UbiX	missense_variant	MODERATE	K01058	Metabolism	Lipid metabolism	00565 Ether lipid metabolism [PATH:ko00565]	pldA; phospholipase A1 [EC:3.1.1.32 3.1.1.4]	3	C:membrane; P:phospholipid catabolic process; F:phospholipase activity	IPR003187 (PRINTS); IPR003187 (PFAM); IPR036541 (G3DSA:2.40.230.GENE3D); IPR003187 (PANTHER); SIGNAL_PEPTIDE_C_REGION (PHOBIUS); SIGNAL_PEPTIDE (PHOBIUS); SIGNAL_PEPTIDE_N_REGION (PHOBIUS); NON_CYTOPLASMIC_DOMAIN (PHOBIUS); SIGNAL_PEPTIDE_H_REGION (PHOBIUS); SignalP-noTM (SIGNALP_EUK); IPR036541 (SUPERFAMILY)
F0vF4	2:PE1,SE1	209.378.con.0001	1120089	C	T	4881.71	112	0.93	Nonsyn	cct	Tct	751C>T	Pro251Ser		fig|209.378.peg.1056			hypothetical protein	hypothetical protein	Flavin prenyltransferase UbiX	missense_variant	MODERATE	K01058	Metabolism	Lipid metabolism	00590 Arachidonic acid metabolism [PATH:ko00590]	pldA; phospholipase A1 [EC:3.1.1.32 3.1.1.4]	3	C:membrane; P:phospholipid catabolic process; F:phospholipase activity	IPR003187 (PRINTS); IPR003187 (PFAM); IPR036541 (G3DSA:2.40.230.GENE3D); IPR003187 (PANTHER); SIGNAL_PEPTIDE_C_REGION (PHOBIUS); SIGNAL_PEPTIDE (PHOBIUS); SIGNAL_PEPTIDE_N_REGION (PHOBIUS); NON_CYTOPLASMIC_DOMAIN (PHOBIUS); SIGNAL_PEPTIDE_H_REGION (PHOBIUS); SignalP-noTM (SIGNALP_EUK); IPR036541 (SUPERFAMILY)
F0vF4	2:PE1,SE1	209.378.con.0001	1120089	C	T	4881.71	112	0.93	Nonsyn	cct	Tct	751C>T	Pro251Ser		fig|209.378.peg.1056			hypothetical protein	hypothetical protein	Flavin prenyltransferase UbiX	missense_variant	MODERATE	K01058	Metabolism	Lipid metabolism	00591 Linoleic acid metabolism [PATH:ko00591]	pldA; phospholipase A1 [EC:3.1.1.32 3.1.1.4]	3	C:membrane; P:phospholipid catabolic process; F:phospholipase activity	IPR003187 (PRINTS); IPR003187 (PFAM); IPR036541 (G3DSA:2.40.230.GENE3D); IPR003187 (PANTHER); SIGNAL_PEPTIDE_C_REGION (PHOBIUS); SIGNAL_PEPTIDE (PHOBIUS); SIGNAL_PEPTIDE_N_REGION (PHOBIUS); NON_CYTOPLASMIC_DOMAIN (PHOBIUS); SIGNAL_PEPTIDE_H_REGION (PHOBIUS); SignalP-noTM (SIGNALP_EUK); IPR036541 (SUPERFAMILY)
F0vF4	2:PE1,SE1	209.378.con.0001	1120089	C	T	4881.71	112	0.93	Nonsyn	cct	Tct	751C>T	Pro251Ser		fig|209.378.peg.1056			hypothetical protein	hypothetical protein	Flavin prenyltransferase UbiX	missense_variant	MODERATE	K01058	Metabolism	Lipid metabolism	00592 alpha-Linolenic acid metabolism [PATH:ko00592]	pldA; phospholipase A1 [EC:3.1.1.32 3.1.1.4]	3	C:membrane; P:phospholipid catabolic process; F:phospholipase activity	IPR003187 (PRINTS); IPR003187 (PFAM); IPR036541 (G3DSA:2.40.230.GENE3D); IPR003187 (PANTHER); SIGNAL_PEPTIDE_C_REGION (PHOBIUS); SIGNAL_PEPTIDE (PHOBIUS); SIGNAL_PEPTIDE_N_REGION (PHOBIUS); NON_CYTOPLASMIC_DOMAIN (PHOBIUS); SIGNAL_PEPTIDE_H_REGION (PHOBIUS); SignalP-noTM (SIGNALP_EUK); IPR036541 (SUPERFAMILY)
F0vF2	2:PE1,SE1	209.378.con.0001	1889487	C	T	3585.98	116	0.94	Nonsyn	gct	Act	2932G>A	Ala978Thr		fig|209.378.peg.1778			Lysophospholipid transporter LplT / 2-acylglycerophosphoethanolamine acyltransferase (EC 2.3.1.40) / Acyl-[acyl-carrier-protein] synthetase (EC 6.2.1.20)	hypothetical protein	hypothetical protein	missense_variant	MODERATE	K05939	Metabolism	Lipid metabolism	00071 Fatty acid degradation [PATH:ko00071]	aas; acyl-[acyl-carrier-protein]-phospholipid O-acyltransferase / long-chain-fatty-acid--[acyl-carrier-protein] ligase [EC:2.3.1.40 6.2.1.20]	1	F:transferase activity, transferring acyl groups	IPR002123 (SMART); G3DSA:3.30.300.30 (GENE3D); IPR042099 (G3DSA:3.40.50.GENE3D); IPR002123 (PFAM); IPR000873 (PFAM); PTHR43767 (PANTHER); IPR020845 (PROSITE_PATTERNS); TRANSMEMBRANE (PHOBIUS); TRANSMEMBRANE (PHOBIUS); NON_CYTOPLASMIC_DOMAIN (PHOBIUS); TRANSMEMBRANE (PHOBIUS); TRANSMEMBRANE (PHOBIUS); TRANSMEMBRANE (PHOBIUS); NON_CYTOPLASMIC_DOMAIN (PHOBIUS); TRANSMEMBRANE (PHOBIUS); CYTOPLASMIC_D…
F0vF2	2:PE1,SE1	209.378.con.0001	1889487	C	T	3585.98	116	0.94	Nonsyn	gct	Act	2932G>A	Ala978Thr		fig|209.378.peg.1778			Lysophospholipid transporter LplT / 2-acylglycerophosphoethanolamine acyltransferase (EC 2.3.1.40) / Acyl-[acyl-carrier-protein] synthetase (EC 6.2.1.20)	hypothetical protein	hypothetical protein	missense_variant	MODERATE	K05939	Metabolism	Lipid metabolism	00564 Glycerophospholipid metabolism [PATH:ko00564]	aas; acyl-[acyl-carrier-protein]-phospholipid O-acyltransferase / long-chain-fatty-acid--[acyl-carrier-protein] ligase [EC:2.3.1.40 6.2.1.20]	1	F:transferase activity, transferring acyl groups	IPR002123 (SMART); G3DSA:3.30.300.30 (GENE3D); IPR042099 (G3DSA:3.40.50.GENE3D); IPR002123 (PFAM); IPR000873 (PFAM); PTHR43767 (PANTHER); IPR020845 (PROSITE_PATTERNS); TRANSMEMBRANE (PHOBIUS); TRANSMEMBRANE (PHOBIUS); NON_CYTOPLASMIC_DOMAIN (PHOBIUS); TRANSMEMBRANE (PHOBIUS); TRANSMEMBRANE (PHOBIUS); TRANSMEMBRANE (PHOBIUS); NON_CYTOPLASMIC_DOMAIN (PHOBIUS); TRANSMEMBRANE (PHOBIUS); CYTOPLASMIC_D…
F0vF3	2:PE1,SE1	209.378.con.0001	1889487	C	T	4838.9	104.5	0.93	Nonsyn	gct	Act	2932G>A	Ala978Thr		fig|209.378.peg.1778			Lysophospholipid transporter LplT / 2-acylglycerophosphoethanolamine acyltransferase (EC 2.3.1.40) / Acyl-[acyl-carrier-protein] synthetase (EC 6.2.1.20)	hypothetical protein	hypothetical protein	missense_variant	MODERATE	K05939	Metabolism	Lipid metabolism	00071 Fatty acid degradation [PATH:ko00071]	aas; acyl-[acyl-carrier-protein]-phospholipid O-acyltransferase / long-chain-fatty-acid--[acyl-carrier-protein] ligase [EC:2.3.1.40 6.2.1.20]	1	F:transferase activity, transferring acyl groups	IPR002123 (SMART); G3DSA:3.30.300.30 (GENE3D); IPR042099 (G3DSA:3.40.50.GENE3D); IPR002123 (PFAM); IPR000873 (PFAM); PTHR43767 (PANTHER); IPR020845 (PROSITE_PATTERNS); TRANSMEMBRANE (PHOBIUS); TRANSMEMBRANE (PHOBIUS); NON_CYTOPLASMIC_DOMAIN (PHOBIUS); TRANSMEMBRANE (PHOBIUS); TRANSMEMBRANE (PHOBIUS); TRANSMEMBRANE (PHOBIUS); NON_CYTOPLASMIC_DOMAIN (PHOBIUS); TRANSMEMBRANE (PHOBIUS); CYTOPLASMIC_D…
F0vF3	2:PE1,SE1	209.378.con.0001	1889487	C	T	4838.9	104.5	0.93	Nonsyn	gct	Act	2932G>A	Ala978Thr		fig|209.378.peg.1778			Lysophospholipid transporter LplT / 2-acylglycerophosphoethanolamine acyltransferase (EC 2.3.1.40) / Acyl-[acyl-carrier-protein] synthetase (EC 6.2.1.20)	hypothetical protein	hypothetical protein	missense_variant	MODERATE	K05939	Metabolism	Lipid metabolism	00564 Glycerophospholipid metabolism [PATH:ko00564]	aas; acyl-[acyl-carrier-protein]-phospholipid O-acyltransferase / long-chain-fatty-acid--[acyl-carrier-protein] ligase [EC:2.3.1.40 6.2.1.20]	1	F:transferase activity, transferring acyl groups	IPR002123 (SMART); G3DSA:3.30.300.30 (GENE3D); IPR042099 (G3DSA:3.40.50.GENE3D); IPR002123 (PFAM); IPR000873 (PFAM); PTHR43767 (PANTHER); IPR020845 (PROSITE_PATTERNS); TRANSMEMBRANE (PHOBIUS); TRANSMEMBRANE (PHOBIUS); NON_CYTOPLASMIC_DOMAIN (PHOBIUS); TRANSMEMBRANE (PHOBIUS); TRANSMEMBRANE (PHOBIUS); TRANSMEMBRANE (PHOBIUS); NON_CYTOPLASMIC_DOMAIN (PHOBIUS); TRANSMEMBRANE (PHOBIUS); CYTOPLASMIC_D…
F0vF4	2:PE1,SE1	209.378.con.0001	1889487	C	T	4921.7	99	0.94	Nonsyn	gct	Act	2932G>A	Ala978Thr		fig|209.378.peg.1778			Lysophospholipid transporter LplT / 2-acylglycerophosphoethanolamine acyltransferase (EC 2.3.1.40) / Acyl-[acyl-carrier-protein] synthetase (EC 6.2.1.20)	hypothetical protein	hypothetical protein	missense_variant	MODERATE	K05939	Metabolism	Lipid metabolism	00071 Fatty acid degradation [PATH:ko00071]	aas; acyl-[acyl-carrier-protein]-phospholipid O-acyltransferase / long-chain-fatty-acid--[acyl-carrier-protein] ligase [EC:2.3.1.40 6.2.1.20]	1	F:transferase activity, transferring acyl groups	IPR002123 (SMART); G3DSA:3.30.300.30 (GENE3D); IPR042099 (G3DSA:3.40.50.GENE3D); IPR002123 (PFAM); IPR000873 (PFAM); PTHR43767 (PANTHER); IPR020845 (PROSITE_PATTERNS); TRANSMEMBRANE (PHOBIUS); TRANSMEMBRANE (PHOBIUS); NON_CYTOPLASMIC_DOMAIN (PHOBIUS); TRANSMEMBRANE (PHOBIUS); TRANSMEMBRANE (PHOBIUS); TRANSMEMBRANE (PHOBIUS); NON_CYTOPLASMIC_DOMAIN (PHOBIUS); TRANSMEMBRANE (PHOBIUS); CYTOPLASMIC_D…
F0vF4	2:PE1,SE1	209.378.con.0001	1889487	C	T	4921.7	99	0.94	Nonsyn	gct	Act	2932G>A	Ala978Thr		fig|209.378.peg.1778			Lysophospholipid transporter LplT / 2-acylglycerophosphoethanolamine acyltransferase (EC 2.3.1.40) / Acyl-[acyl-carrier-protein] synthetase (EC 6.2.1.20)	hypothetical protein	hypothetical protein	missense_variant	MODERATE	K05939	Metabolism	Lipid metabolism	00564 Glycerophospholipid metabolism [PATH:ko00564]	aas; acyl-[acyl-carrier-protein]-phospholipid O-acyltransferase / long-chain-fatty-acid--[acyl-carrier-protein] ligase [EC:2.3.1.40 6.2.1.20]	1	F:transferase activity, transferring acyl groups	IPR002123 (SMART); G3DSA:3.30.300.30 (GENE3D); IPR042099 (G3DSA:3.40.50.GENE3D); IPR002123 (PFAM); IPR000873 (PFAM); PTHR43767 (PANTHER); IPR020845 (PROSITE_PATTERNS); TRANSMEMBRANE (PHOBIUS); TRANSMEMBRANE (PHOBIUS); NON_CYTOPLASMIC_DOMAIN (PHOBIUS); TRANSMEMBRANE (PHOBIUS); TRANSMEMBRANE (PHOBIUS); TRANSMEMBRANE (PHOBIUS); NON_CYTOPLASMIC_DOMAIN (PHOBIUS); TRANSMEMBRANE (PHOBIUS); CYTOPLASMIC_D…
F0vF2	1:PE1	209.378.con.0001	1465655	G	A	699.245	65	0.62	Nonsyn	agc	aAc	494G>A	Ser165Asn		fig|209.378.peg.1386			Malonyl CoA-acyl carrier protein transacylase (EC 2.3.1.39)	UDP-N-acetylmuramoyl-tripeptide--D-alanyl-D-alanine ligase (EC 6.3.2.10)	hypothetical protein	missense_variant	MODERATE	K00645	Metabolism	Lipid metabolism	00061 Fatty acid biosynthesis [PATH:ko00061]	fabD; [acyl-carrier-protein] S-malonyltransferase [EC:2.3.1.39]	4	F:[acyl-carrier-protein] S-malonyltransferase activity; C:fatty acid synthase complex; P:acyl-carrier-protein biosynthetic process; P:fatty acid biosynthetic process	IPR020801 (SMART); G3DSA:3.30.70.250 (GENE3D); IPR024925 (PIRSF); IPR004410 (TIGRFAM); IPR001227 (G3DSA:3.40.366.GENE3D); IPR014043 (PFAM); PTHR42681 (PANTHER); IPR016035 (SUPERFAMILY); IPR016036 (SUPERFAMILY)
F2vF3	2:PE1,SE1	209.379.con.0002	209439	T	C	3952.62	96	0.92	Nonsyn	aac	aGc	494A>G	Asn165Ser		fig|209.379.peg.2596			Malonyl CoA-acyl carrier protein transacylase (EC 2.3.1.39)	hypothetical protein	UDP-N-acetylmuramoyl-tripeptide--D-alanyl-D-alanine ligase (EC 6.3.2.10)	missense_variant	MODERATE	K00645	Metabolism	Lipid metabolism	00061 Fatty acid biosynthesis [PATH:ko00061]	fabD; [acyl-carrier-protein] S-malonyltransferase [EC:2.3.1.39]	4	F:[acyl-carrier-protein] S-malonyltransferase activity; C:fatty acid synthase complex; P:acyl-carrier-protein biosynthetic process; P:fatty acid biosynthetic process	IPR020801 (SMART); G3DSA:3.30.70.250 (GENE3D); IPR004410 (TIGRFAM); IPR001227 (G3DSA:3.40.366.GENE3D); IPR014043 (PFAM); IPR024925 (PIRSF); PTHR42681 (PANTHER); IPR016035 (SUPERFAMILY); IPR016036 (SUPERFAMILY)
F2vF4	2:PE1,SE1	209.379.con.0002	209439	T	C	5645.99	110.5	0.89	Nonsyn	aac	aGc	494A>G	Asn165Ser		fig|209.379.peg.2596			Malonyl CoA-acyl carrier protein transacylase (EC 2.3.1.39)	hypothetical protein	UDP-N-acetylmuramoyl-tripeptide--D-alanyl-D-alanine ligase (EC 6.3.2.10)	missense_variant	MODERATE	K00645	Metabolism	Lipid metabolism	00061 Fatty acid biosynthesis [PATH:ko00061]	fabD; [acyl-carrier-protein] S-malonyltransferase [EC:2.3.1.39]	4	F:[acyl-carrier-protein] S-malonyltransferase activity; C:fatty acid synthase complex; P:acyl-carrier-protein biosynthetic process; P:fatty acid biosynthetic process	IPR020801 (SMART); G3DSA:3.30.70.250 (GENE3D); IPR004410 (TIGRFAM); IPR001227 (G3DSA:3.40.366.GENE3D); IPR014043 (PFAM); IPR024925 (PIRSF); PTHR42681 (PANTHER); IPR016035 (SUPERFAMILY); IPR016036 (SUPERFAMILY)
F0vF2	2:PE1,SE1	209.378.con.0001	546489	GCC	GC	5081.27	114	0.78	Deletion	ggc	GC	1390delG	Gly464fs	yes	fig|209.378.peg.526			Phospholipase A1 precursor (EC 3.1.1.32, EC 3.1.1.4)	Multimodular transpeptidase-transglycosylase (EC 2.4.1.129) (EC 3.4.-.-)	HIT family protein	frameshift_variant	HIGH	K01058	Metabolism	Lipid metabolism	00564 Glycerophospholipid metabolism [PATH:ko00564]	pldA; phospholipase A1 [EC:3.1.1.32 3.1.1.4]	3	C:membrane; P:phospholipid catabolic process; F:phospholipase activity	IPR003187 (PRINTS); IPR003187 (PFAM); IPR036541 (G3DSA:2.40.230.GENE3D); IPR003187 (PANTHER); SIGNAL_PEPTIDE (PHOBIUS); SIGNAL_PEPTIDE_N_REGION (PHOBIUS); SIGNAL_PEPTIDE_C_REGION (PHOBIUS); SIGNAL_PEPTIDE_H_REGION (PHOBIUS); NON_CYTOPLASMIC_DOMAIN (PHOBIUS); SignalP-noTM (SIGNALP_EUK); IPR036541 (SUPERFAMILY)
F0vF2	2:PE1,SE1	209.378.con.0001	546489	GCC	GC	5081.27	114	0.78	Deletion	ggc	GC	1390delG	Gly464fs	yes	fig|209.378.peg.526			Phospholipase A1 precursor (EC 3.1.1.32, EC 3.1.1.4)	Multimodular transpeptidase-transglycosylase (EC 2.4.1.129) (EC 3.4.-.-)	HIT family protein	frameshift_variant	HIGH	K01058	Metabolism	Lipid metabolism	00565 Ether lipid metabolism [PATH:ko00565]	pldA; phospholipase A1 [EC:3.1.1.32 3.1.1.4]	3	C:membrane; P:phospholipid catabolic process; F:phospholipase activity	IPR003187 (PRINTS); IPR003187 (PFAM); IPR036541 (G3DSA:2.40.230.GENE3D); IPR003187 (PANTHER); SIGNAL_PEPTIDE (PHOBIUS); SIGNAL_PEPTIDE_N_REGION (PHOBIUS); SIGNAL_PEPTIDE_C_REGION (PHOBIUS); SIGNAL_PEPTIDE_H_REGION (PHOBIUS); NON_CYTOPLASMIC_DOMAIN (PHOBIUS); SignalP-noTM (SIGNALP_EUK); IPR036541 (SUPERFAMILY)
F0vF2	2:PE1,SE1	209.378.con.0001	546489	GCC	GC	5081.27	114	0.78	Deletion	ggc	GC	1390delG	Gly464fs	yes	fig|209.378.peg.526			Phospholipase A1 precursor (EC 3.1.1.32, EC 3.1.1.4)	Multimodular transpeptidase-transglycosylase (EC 2.4.1.129) (EC 3.4.-.-)	HIT family protein	frameshift_variant	HIGH	K01058	Metabolism	Lipid metabolism	00590 Arachidonic acid metabolism [PATH:ko00590]	pldA; phospholipase A1 [EC:3.1.1.32 3.1.1.4]	3	C:membrane; P:phospholipid catabolic process; F:phospholipase activity	IPR003187 (PRINTS); IPR003187 (PFAM); IPR036541 (G3DSA:2.40.230.GENE3D); IPR003187 (PANTHER); SIGNAL_PEPTIDE (PHOBIUS); SIGNAL_PEPTIDE_N_REGION (PHOBIUS); SIGNAL_PEPTIDE_C_REGION (PHOBIUS); SIGNAL_PEPTIDE_H_REGION (PHOBIUS); NON_CYTOPLASMIC_DOMAIN (PHOBIUS); SignalP-noTM (SIGNALP_EUK); IPR036541 (SUPERFAMILY)
F0vF2	2:PE1,SE1	209.378.con.0001	546489	GCC	GC	5081.27	114	0.78	Deletion	ggc	GC	1390delG	Gly464fs	yes	fig|209.378.peg.526			Phospholipase A1 precursor (EC 3.1.1.32, EC 3.1.1.4)	Multimodular transpeptidase-transglycosylase (EC 2.4.1.129) (EC 3.4.-.-)	HIT family protein	frameshift_variant	HIGH	K01058	Metabolism	Lipid metabolism	00591 Linoleic acid metabolism [PATH:ko00591]	pldA; phospholipase A1 [EC:3.1.1.32 3.1.1.4]	3	C:membrane; P:phospholipid catabolic process; F:phospholipase activity	IPR003187 (PRINTS); IPR003187 (PFAM); IPR036541 (G3DSA:2.40.230.GENE3D); IPR003187 (PANTHER); SIGNAL_PEPTIDE (PHOBIUS); SIGNAL_PEPTIDE_N_REGION (PHOBIUS); SIGNAL_PEPTIDE_C_REGION (PHOBIUS); SIGNAL_PEPTIDE_H_REGION (PHOBIUS); NON_CYTOPLASMIC_DOMAIN (PHOBIUS); SignalP-noTM (SIGNALP_EUK); IPR036541 (SUPERFAMILY)
F0vF2	2:PE1,SE1	209.378.con.0001	546489	GCC	GC	5081.27	114	0.78	Deletion	ggc	GC	1390delG	Gly464fs	yes	fig|209.378.peg.526			Phospholipase A1 precursor (EC 3.1.1.32, EC 3.1.1.4)	Multimodular transpeptidase-transglycosylase (EC 2.4.1.129) (EC 3.4.-.-)	HIT family protein	frameshift_variant	HIGH	K01058	Metabolism	Lipid metabolism	00592 alpha-Linolenic acid metabolism [PATH:ko00592]	pldA; phospholipase A1 [EC:3.1.1.32 3.1.1.4]	3	C:membrane; P:phospholipid catabolic process; F:phospholipase activity	IPR003187 (PRINTS); IPR003187 (PFAM); IPR036541 (G3DSA:2.40.230.GENE3D); IPR003187 (PANTHER); SIGNAL_PEPTIDE (PHOBIUS); SIGNAL_PEPTIDE_N_REGION (PHOBIUS); SIGNAL_PEPTIDE_C_REGION (PHOBIUS); SIGNAL_PEPTIDE_H_REGION (PHOBIUS); NON_CYTOPLASMIC_DOMAIN (PHOBIUS); SignalP-noTM (SIGNALP_EUK); IPR036541 (SUPERFAMILY)
F0vF3	2:PE1,SE1	209.378.con.0001	546489	GCC	GC	4627.57	97.5	0.77	Deletion	ggc	GC	1390delG	Gly464fs	yes	fig|209.378.peg.526			Phospholipase A1 precursor (EC 3.1.1.32, EC 3.1.1.4)	Multimodular transpeptidase-transglycosylase (EC 2.4.1.129) (EC 3.4.-.-)	HIT family protein	frameshift_variant	HIGH	K01058	Metabolism	Lipid metabolism	00564 Glycerophospholipid metabolism [PATH:ko00564]	pldA; phospholipase A1 [EC:3.1.1.32 3.1.1.4]	3	C:membrane; P:phospholipid catabolic process; F:phospholipase activity	IPR003187 (PRINTS); IPR003187 (PFAM); IPR036541 (G3DSA:2.40.230.GENE3D); IPR003187 (PANTHER); SIGNAL_PEPTIDE (PHOBIUS); SIGNAL_PEPTIDE_N_REGION (PHOBIUS); SIGNAL_PEPTIDE_C_REGION (PHOBIUS); SIGNAL_PEPTIDE_H_REGION (PHOBIUS); NON_CYTOPLASMIC_DOMAIN (PHOBIUS); SignalP-noTM (SIGNALP_EUK); IPR036541 (SUPERFAMILY)
F0vF3	2:PE1,SE1	209.378.con.0001	546489	GCC	GC	4627.57	97.5	0.77	Deletion	ggc	GC	1390delG	Gly464fs	yes	fig|209.378.peg.526			Phospholipase A1 precursor (EC 3.1.1.32, EC 3.1.1.4)	Multimodular transpeptidase-transglycosylase (EC 2.4.1.129) (EC 3.4.-.-)	HIT family protein	frameshift_variant	HIGH	K01058	Metabolism	Lipid metabolism	00565 Ether lipid metabolism [PATH:ko00565]	pldA; phospholipase A1 [EC:3.1.1.32 3.1.1.4]	3	C:membrane; P:phospholipid catabolic process; F:phospholipase activity	IPR003187 (PRINTS); IPR003187 (PFAM); IPR036541 (G3DSA:2.40.230.GENE3D); IPR003187 (PANTHER); SIGNAL_PEPTIDE (PHOBIUS); SIGNAL_PEPTIDE_N_REGION (PHOBIUS); SIGNAL_PEPTIDE_C_REGION (PHOBIUS); SIGNAL_PEPTIDE_H_REGION (PHOBIUS); NON_CYTOPLASMIC_DOMAIN (PHOBIUS); SignalP-noTM (SIGNALP_EUK); IPR036541 (SUPERFAMILY)
F0vF3	2:PE1,SE1	209.378.con.0001	546489	GCC	GC	4627.57	97.5	0.77	Deletion	ggc	GC	1390delG	Gly464fs	yes	fig|209.378.peg.526			Phospholipase A1 precursor (EC 3.1.1.32, EC 3.1.1.4)	Multimodular transpeptidase-transglycosylase (EC 2.4.1.129) (EC 3.4.-.-)	HIT family protein	frameshift_variant	HIGH	K01058	Metabolism	Lipid metabolism	00590 Arachidonic acid metabolism [PATH:ko00590]	pldA; phospholipase A1 [EC:3.1.1.32 3.1.1.4]	3	C:membrane; P:phospholipid catabolic process; F:phospholipase activity	IPR003187 (PRINTS); IPR003187 (PFAM); IPR036541 (G3DSA:2.40.230.GENE3D); IPR003187 (PANTHER); SIGNAL_PEPTIDE (PHOBIUS); SIGNAL_PEPTIDE_N_REGION (PHOBIUS); SIGNAL_PEPTIDE_C_REGION (PHOBIUS); SIGNAL_PEPTIDE_H_REGION (PHOBIUS); NON_CYTOPLASMIC_DOMAIN (PHOBIUS); SignalP-noTM (SIGNALP_EUK); IPR036541 (SUPERFAMILY)
F0vF3	2:PE1,SE1	209.378.con.0001	546489	GCC	GC	4627.57	97.5	0.77	Deletion	ggc	GC	1390delG	Gly464fs	yes	fig|209.378.peg.526			Phospholipase A1 precursor (EC 3.1.1.32, EC 3.1.1.4)	Multimodular transpeptidase-transglycosylase (EC 2.4.1.129) (EC 3.4.-.-)	HIT family protein	frameshift_variant	HIGH	K01058	Metabolism	Lipid metabolism	00591 Linoleic acid metabolism [PATH:ko00591]	pldA; phospholipase A1 [EC:3.1.1.32 3.1.1.4]	3	C:membrane; P:phospholipid catabolic process; F:phospholipase activity	IPR003187 (PRINTS); IPR003187 (PFAM); IPR036541 (G3DSA:2.40.230.GENE3D); IPR003187 (PANTHER); SIGNAL_PEPTIDE (PHOBIUS); SIGNAL_PEPTIDE_N_REGION (PHOBIUS); SIGNAL_PEPTIDE_C_REGION (PHOBIUS); SIGNAL_PEPTIDE_H_REGION (PHOBIUS); NON_CYTOPLASMIC_DOMAIN (PHOBIUS); SignalP-noTM (SIGNALP_EUK); IPR036541 (SUPERFAMILY)
F0vF3	2:PE1,SE1	209.378.con.0001	546489	GCC	GC	4627.57	97.5	0.77	Deletion	ggc	GC	1390delG	Gly464fs	yes	fig|209.378.peg.526			Phospholipase A1 precursor (EC 3.1.1.32, EC 3.1.1.4)	Multimodular transpeptidase-transglycosylase (EC 2.4.1.129) (EC 3.4.-.-)	HIT family protein	frameshift_variant	HIGH	K01058	Metabolism	Lipid metabolism	00592 alpha-Linolenic acid metabolism [PATH:ko00592]	pldA; phospholipase A1 [EC:3.1.1.32 3.1.1.4]	3	C:membrane; P:phospholipid catabolic process; F:phospholipase activity	IPR003187 (PRINTS); IPR003187 (PFAM); IPR036541 (G3DSA:2.40.230.GENE3D); IPR003187 (PANTHER); SIGNAL_PEPTIDE (PHOBIUS); SIGNAL_PEPTIDE_N_REGION (PHOBIUS); SIGNAL_PEPTIDE_C_REGION (PHOBIUS); SIGNAL_PEPTIDE_H_REGION (PHOBIUS); NON_CYTOPLASMIC_DOMAIN (PHOBIUS); SignalP-noTM (SIGNALP_EUK); IPR036541 (SUPERFAMILY)
F0vF4	2:PE1,SE1	209.378.con.0001	546489	GCC	GC	6313.72	134.5	0.76	Deletion	ggc	GC	1390delG	Gly464fs	yes	fig|209.378.peg.526			Phospholipase A1 precursor (EC 3.1.1.32, EC 3.1.1.4)	Multimodular transpeptidase-transglycosylase (EC 2.4.1.129) (EC 3.4.-.-)	HIT family protein	frameshift_variant	HIGH	K01058	Metabolism	Lipid metabolism	00564 Glycerophospholipid metabolism [PATH:ko00564]	pldA; phospholipase A1 [EC:3.1.1.32 3.1.1.4]	3	C:membrane; P:phospholipid catabolic process; F:phospholipase activity	IPR003187 (PRINTS); IPR003187 (PFAM); IPR036541 (G3DSA:2.40.230.GENE3D); IPR003187 (PANTHER); SIGNAL_PEPTIDE (PHOBIUS); SIGNAL_PEPTIDE_N_REGION (PHOBIUS); SIGNAL_PEPTIDE_C_REGION (PHOBIUS); SIGNAL_PEPTIDE_H_REGION (PHOBIUS); NON_CYTOPLASMIC_DOMAIN (PHOBIUS); SignalP-noTM (SIGNALP_EUK); IPR036541 (SUPERFAMILY)
F0vF4	2:PE1,SE1	209.378.con.0001	546489	GCC	GC	6313.72	134.5	0.76	Deletion	ggc	GC	1390delG	Gly464fs	yes	fig|209.378.peg.526			Phospholipase A1 precursor (EC 3.1.1.32, EC 3.1.1.4)	Multimodular transpeptidase-transglycosylase (EC 2.4.1.129) (EC 3.4.-.-)	HIT family protein	frameshift_variant	HIGH	K01058	Metabolism	Lipid metabolism	00565 Ether lipid metabolism [PATH:ko00565]	pldA; phospholipase A1 [EC:3.1.1.32 3.1.1.4]	3	C:membrane; P:phospholipid catabolic process; F:phospholipase activity	IPR003187 (PRINTS); IPR003187 (PFAM); IPR036541 (G3DSA:2.40.230.GENE3D); IPR003187 (PANTHER); SIGNAL_PEPTIDE (PHOBIUS); SIGNAL_PEPTIDE_N_REGION (PHOBIUS); SIGNAL_PEPTIDE_C_REGION (PHOBIUS); SIGNAL_PEPTIDE_H_REGION (PHOBIUS); NON_CYTOPLASMIC_DOMAIN (PHOBIUS); SignalP-noTM (SIGNALP_EUK); IPR036541 (SUPERFAMILY)
F0vF4	2:PE1,SE1	209.378.con.0001	546489	GCC	GC	6313.72	134.5	0.76	Deletion	ggc	GC	1390delG	Gly464fs	yes	fig|209.378.peg.526			Phospholipase A1 precursor (EC 3.1.1.32, EC 3.1.1.4)	Multimodular transpeptidase-transglycosylase (EC 2.4.1.129) (EC 3.4.-.-)	HIT family protein	frameshift_variant	HIGH	K01058	Metabolism	Lipid metabolism	00590 Arachidonic acid metabolism [PATH:ko00590]	pldA; phospholipase A1 [EC:3.1.1.32 3.1.1.4]	3	C:membrane; P:phospholipid catabolic process; F:phospholipase activity	IPR003187 (PRINTS); IPR003187 (PFAM); IPR036541 (G3DSA:2.40.230.GENE3D); IPR003187 (PANTHER); SIGNAL_PEPTIDE (PHOBIUS); SIGNAL_PEPTIDE_N_REGION (PHOBIUS); SIGNAL_PEPTIDE_C_REGION (PHOBIUS); SIGNAL_PEPTIDE_H_REGION (PHOBIUS); NON_CYTOPLASMIC_DOMAIN (PHOBIUS); SignalP-noTM (SIGNALP_EUK); IPR036541 (SUPERFAMILY)
F0vF4	2:PE1,SE1	209.378.con.0001	546489	GCC	GC	6313.72	134.5	0.76	Deletion	ggc	GC	1390delG	Gly464fs	yes	fig|209.378.peg.526			Phospholipase A1 precursor (EC 3.1.1.32, EC 3.1.1.4)	Multimodular transpeptidase-transglycosylase (EC 2.4.1.129) (EC 3.4.-.-)	HIT family protein	frameshift_variant	HIGH	K01058	Metabolism	Lipid metabolism	00591 Linoleic acid metabolism [PATH:ko00591]	pldA; phospholipase A1 [EC:3.1.1.32 3.1.1.4]	3	C:membrane; P:phospholipid catabolic process; F:phospholipase activity	IPR003187 (PRINTS); IPR003187 (PFAM); IPR036541 (G3DSA:2.40.230.GENE3D); IPR003187 (PANTHER); SIGNAL_PEPTIDE (PHOBIUS); SIGNAL_PEPTIDE_N_REGION (PHOBIUS); SIGNAL_PEPTIDE_C_REGION (PHOBIUS); SIGNAL_PEPTIDE_H_REGION (PHOBIUS); NON_CYTOPLASMIC_DOMAIN (PHOBIUS); SignalP-noTM (SIGNALP_EUK); IPR036541 (SUPERFAMILY)
F0vF4	2:PE1,SE1	209.378.con.0001	546489	GCC	GC	6313.72	134.5	0.76	Deletion	ggc	GC	1390delG	Gly464fs	yes	fig|209.378.peg.526			Phospholipase A1 precursor (EC 3.1.1.32, EC 3.1.1.4)	Multimodular transpeptidase-transglycosylase (EC 2.4.1.129) (EC 3.4.-.-)	HIT family protein	frameshift_variant	HIGH	K01058	Metabolism	Lipid metabolism	00592 alpha-Linolenic acid metabolism [PATH:ko00592]	pldA; phospholipase A1 [EC:3.1.1.32 3.1.1.4]	3	C:membrane; P:phospholipid catabolic process; F:phospholipase activity	IPR003187 (PRINTS); IPR003187 (PFAM); IPR036541 (G3DSA:2.40.230.GENE3D); IPR003187 (PANTHER); SIGNAL_PEPTIDE (PHOBIUS); SIGNAL_PEPTIDE_N_REGION (PHOBIUS); SIGNAL_PEPTIDE_C_REGION (PHOBIUS); SIGNAL_PEPTIDE_H_REGION (PHOBIUS); NON_CYTOPLASMIC_DOMAIN (PHOBIUS); SignalP-noTM (SIGNALP_EUK); IPR036541 (SUPERFAMILY)
F0vF4	2:PE1,SE1	209.378.con.0001	2649165	C	T	9315.69	181	0.94	Nonsyn	gca	gTa	998C>T	Ala333Val		fig|209.378.peg.2499			ATPase required for both assembly of type IV secretion complex and secretion of T-DNA complex, VirB11	hypothetical protein	hypothetical protein	missense_variant	MODERATE	K03196	Environmental Information Processing	Membrane transport	03070 Bacterial secretion system [PATH:ko03070]	virB11, lvhB11; type IV secretion system protein VirB11			IPR001482 (PFAM); G3DSA:3.30.450.90 (GENE3D); G3DSA:3.40.50.300 (GENE3D); PTHR30258:SF3 (PANTHER); PTHR30258 (PANTHER); IPR027417 (SUPERFAMILY)
F2vF4	2:PE1,SE1	209.379.con.0001	1531086	G	A	9294.99	181.5	0.93	Nonsyn	gca	gTa	998C>T	Ala333Val		fig|209.379.peg.1480			ATPase required for both assembly of type IV secretion complex and secretion of T-DNA complex, VirB11	hypothetical protein	hypothetical protein	missense_variant	MODERATE	K03196	Environmental Information Processing	Membrane transport	03070 Bacterial secretion system [PATH:ko03070]	virB11, lvhB11; type IV secretion system protein VirB11			IPR001482 (PFAM); G3DSA:3.30.450.90 (GENE3D); G3DSA:3.40.50.300 (GENE3D); PTHR30258:SF3 (PANTHER); PTHR30258 (PANTHER); IPR027417 (SUPERFAMILY)
F3vF4	2:PE1,SE1	209.380.con.0001	101345	G	A	9294.99	179	0.93	Nonsyn	gca	gTa	998C>T	Ala333Val		fig|209.380.peg.122			ATPase required for both assembly of type IV secretion complex and secretion of T-DNA complex, VirB11	hypothetical protein	hypothetical protein	missense_variant	MODERATE	K03196	Environmental Information Processing	Membrane transport	03070 Bacterial secretion system [PATH:ko03070]	virB11, lvhB11; type IV secretion system protein VirB11			IPR001482 (PFAM); G3DSA:3.30.450.90 (GENE3D); G3DSA:3.40.50.300 (GENE3D); PTHR30258:SF3 (PANTHER); PTHR30258 (PANTHER); IPR027417 (SUPERFAMILY)
F0vF4	2:PE1,SE1	209.378.con.0001	1206028	G	A	5453.81	118	0.97	Nonsyn	agc	aAc	341G>A	Ser114Asn		fig|209.378.peg.1134			hypothetical protein	hypothetical protein	hypothetical protein	missense_variant	MODERATE	K02424	Environmental Information Processing	Membrane transport	02010 ABC transporters [PATH:ko02010]	fliY; cystine transport system substrate-binding protein			IPR001638 (SMART); IPR001638 (PFAM); G3DSA:3.40.190.10 (GENE3D); G3DSA:3.40.190.10 (GENE3D); PTHR35936:SF8 (PANTHER); PTHR35936 (PANTHER); NON_CYTOPLASMIC_DOMAIN (PHOBIUS); CYTOPLASMIC_DOMAIN (PHOBIUS); TRANSMEMBRANE (PHOBIUS); SSF53850 (SUPERFAMILY); TMhelix (TMHMM)
F0vF4	1:SE1	209.378.con.0001	1834319	TGGGGGGT	TGGGGT	44.5703	11	0.32	Deletion	gttggggggttg	gtTGGGGTtg	1322_1323delGG	Gly441fs	yes	fig|209.378.peg.1721			hypothetical protein	hypothetical protein	hypothetical protein	frameshift_variant	HIGH	K13893	Environmental Information Processing	Membrane transport	02010 ABC transporters [PATH:ko02010]	yejA; microcin transport system substrate-binding protein			G3DSA:3.40.190.10 (GENE3D); G3DSA:3.10.105.10 (GENE3D); IPR000914 (PFAM); PTHR30290:SF35 (PANTHER); IPR039424 (PANTHER); IPR039424 (PANTHER); NON_CYTOPLASMIC_DOMAIN (PHOBIUS); SIGNAL_PEPTIDE (PHOBIUS); SIGNAL_PEPTIDE_H_REGION (PHOBIUS); SIGNAL_PEPTIDE_C_REGION (PHOBIUS); SIGNAL_PEPTIDE_N_REGION (PHOBIUS); SignalP-noTM (SIGNALP_EUK); SSF53850 (SUPERFAMILY)
F0vF4	1:PE1	209.378.con.0001	1834324	GGTTG	GTT	1253.45	67	0.71	Deletion	gggttg	gGTT	1323_1326delGTTGinsTT	Gly441fs	yes	fig|209.378.peg.1721			hypothetical protein	hypothetical protein	hypothetical protein			K13893	Environmental Information Processing	Membrane transport	02010 ABC transporters [PATH:ko02010]	yejA; microcin transport system substrate-binding protein			G3DSA:3.40.190.10 (GENE3D); G3DSA:3.10.105.10 (GENE3D); IPR000914 (PFAM); PTHR30290:SF35 (PANTHER); IPR039424 (PANTHER); IPR039424 (PANTHER); NON_CYTOPLASMIC_DOMAIN (PHOBIUS); SIGNAL_PEPTIDE (PHOBIUS); SIGNAL_PEPTIDE_H_REGION (PHOBIUS); SIGNAL_PEPTIDE_C_REGION (PHOBIUS); SIGNAL_PEPTIDE_N_REGION (PHOBIUS); SignalP-noTM (SIGNALP_EUK); SSF53850 (SUPERFAMILY)
F0vF4	1:SE1	209.378.con.0001	1834327	TGGGGGGGT	TGGGGGT	17.3846	9	0.23	Deletion	ttgggggggttg	tTGGGGGTtg	1331_1332delGG	Gly444fs	yes	fig|209.378.peg.1721			hypothetical protein	hypothetical protein	hypothetical protein	frameshift_variant	HIGH	K13893	Environmental Information Processing	Membrane transport	02010 ABC transporters [PATH:ko02010]	yejA; microcin transport system substrate-binding protein			G3DSA:3.40.190.10 (GENE3D); G3DSA:3.10.105.10 (GENE3D); IPR000914 (PFAM); PTHR30290:SF35 (PANTHER); IPR039424 (PANTHER); IPR039424 (PANTHER); NON_CYTOPLASMIC_DOMAIN (PHOBIUS); SIGNAL_PEPTIDE (PHOBIUS); SIGNAL_PEPTIDE_H_REGION (PHOBIUS); SIGNAL_PEPTIDE_C_REGION (PHOBIUS); SIGNAL_PEPTIDE_N_REGION (PHOBIUS); SignalP-noTM (SIGNALP_EUK); SSF53850 (SUPERFAMILY)
F0vF4	2:PE1,SE1	209.378.con.0001	2214530	C	T	5296.34	119	0.96	Nonsyn	tct	tTt	272C>T	Ser91Phe		fig|209.378.peg.2071			hypothetical protein	NADP-dependent malic enzyme (EC 1.1.1.40)	oligopeptide ABC transporter, ATP-binding protein	missense_variant	MODERATE	K15587	Environmental Information Processing	Membrane transport	02010 ABC transporters [PATH:ko02010]	nikD; nickel transport system ATP-binding protein [EC:3.6.3.24]	2	F:ATPase activity; F:ATP binding	IPR003593 (SMART); IPR003439 (PFAM); PTHR24220:SF604 (PANTHER); PTHR24220 (PANTHER); IPR017871 (PROSITE_PATTERNS); IPR003439 (PROSITE_PROFILES); IPR027417 (SUPERFAMILY)
F2vF3	1:PE1	209.379.con.0001	2345885	ACCCCCCA	ACCCCCCCA	788.391	33	0.52	Insertion	tggggggtt	TGGGGGGGTt	1324_1325insG	Trp442_Gly443fs	yes	fig|209.379.peg.2261			hypothetical protein	ABC transporter, periplasmic substrate-binding protein	hypothetical protein	frameshift_variant	HIGH	K13893	Environmental Information Processing	Membrane transport	02010 ABC transporters [PATH:ko02010]	yejA; microcin transport system substrate-binding protein	2	P:transmembrane transport; C:ATP-binding cassette (ABC) transporter complex	G3DSA:3.10.105.10 (GENE3D); IPR000914 (PFAM); G3DSA:3.40.190.10 (GENE3D); IPR030678 (PIRSF); IPR039424 (PANTHER); PTHR30290:SF35 (PANTHER); SIGNAL_PEPTIDE (PHOBIUS); SIGNAL_PEPTIDE_H_REGION (PHOBIUS); SIGNAL_PEPTIDE_C_REGION (PHOBIUS); SIGNAL_PEPTIDE_N_REGION (PHOBIUS); NON_CYTOPLASMIC_DOMAIN (PHOBIUS); SignalP-noTM (SIGNALP_EUK); SSF53850 (SUPERFAMILY)
F2vF4	2:PE1,SE1	209.379.con.0001	1965712	G	A	5299.04	124.5	0.98	Nonsyn	tct	tTt	272C>T	Ser91Phe		fig|209.379.peg.1909			hypothetical protein	oligopeptide ABC transporter, ATP-binding protein	NADP-dependent malic enzyme (EC 1.1.1.40)	missense_variant	MODERATE	K15587	Environmental Information Processing	Membrane transport	02010 ABC transporters [PATH:ko02010]	nikD; nickel transport system ATP-binding protein [EC:3.6.3.24]	2	F:ATPase activity; F:ATP binding	IPR003593 (SMART); IPR003439 (PFAM); PTHR24220:SF604 (PANTHER); PTHR24220 (PANTHER); IPR017871 (PROSITE_PATTERNS); IPR003439 (PROSITE_PROFILES); IPR027417 (SUPERFAMILY)
F0vF4	2:PE1,SE1	209.378.con.0001	1541745	G	A	3731.91	90	0.96	Synon	agc	agT	222C>T	Ser74Ser		fig|209.378.peg.1451			Ferredoxin--sulfite reductase (EC 1.8.7.1)	hypothetical protein	Ribonuclease HI (EC 3.1.26.4)	synonymous_variant	LOW	K00392	Metabolism	Energy metabolism	00920 Sulfur metabolism [PATH:ko00920]	sir; sulfite reductase (ferredoxin) [EC:1.8.7.1]	4	F:oxidoreductase activity; P:oxidation-reduction process; F:iron-sulfur cluster binding; F:heme binding	IPR006066 (PRINTS); IPR036868 (G3DSA:3.30.110.GENE3D); IPR005117 (PFAM); IPR006067 (PFAM); IPR001455 (PFAM); G3DSA:3.30.413.10 (GENE3D); G3DSA:3.30.413.10 (GENE3D); G3DSA:3.90.480.10 (GENE3D); PTHR32439 (PANTHER); IPR036868 (SUPERFAMILY); SSF56014 (SUPERFAMILY); IPR036136 (SUPERFAMILY); SSF56014 (SUPERFAMILY); IPR036136 (SUPERFAMILY)
F2vF4	2:PE1,SE1	209.379.con.0002	133354	C	T	3769.79	89	0.96	Synon	agc	agT	222C>T	Ser74Ser		fig|209.379.peg.2530			Ferredoxin--sulfite reductase (EC 1.8.7.1)	Ribonuclease HI (EC 3.1.26.4)	hypothetical protein	synonymous_variant	LOW	K00392	Metabolism	Energy metabolism	00920 Sulfur metabolism [PATH:ko00920]	sir; sulfite reductase (ferredoxin) [EC:1.8.7.1]	4	F:oxidoreductase activity; P:oxidation-reduction process; F:iron-sulfur cluster binding; F:heme binding	IPR006066 (PRINTS); IPR036868 (G3DSA:3.30.110.GENE3D); IPR005117 (PFAM); IPR006067 (PFAM); IPR001455 (PFAM); G3DSA:3.30.413.10 (GENE3D); G3DSA:3.30.413.10 (GENE3D); G3DSA:3.90.480.10 (GENE3D); PTHR32439 (PANTHER); IPR036868 (SUPERFAMILY); SSF56014 (SUPERFAMILY); IPR036136 (SUPERFAMILY); SSF56014 (SUPERFAMILY); IPR036136 (SUPERFAMILY)
F3vF4	2:PE1,SE1	209.380.con.0001	1208742	C	T	3769.79	89	0.96	Synon	agc	agT	222C>T	Ser74Ser		fig|209.380.peg.1171			Ferredoxin--sulfite reductase (EC 1.8.7.1)	Ribonuclease HI (EC 3.1.26.4)	hypothetical protein	synonymous_variant	LOW	K00392	Metabolism	Energy metabolism	00920 Sulfur metabolism [PATH:ko00920]	sir; sulfite reductase (ferredoxin) [EC:1.8.7.1]	4	F:oxidoreductase activity; P:oxidation-reduction process; F:iron-sulfur cluster binding; F:heme binding	IPR006066 (PRINTS); IPR036868 (G3DSA:3.30.110.GENE3D); IPR005117 (PFAM); IPR006067 (PFAM); IPR001455 (PFAM); G3DSA:3.30.413.10 (GENE3D); G3DSA:3.30.413.10 (GENE3D); G3DSA:3.90.480.10 (GENE3D); PTHR32439 (PANTHER); IPR036868 (SUPERFAMILY); SSF56014 (SUPERFAMILY); IPR036136 (SUPERFAMILY); SSF56014 (SUPERFAMILY); IPR036136 (SUPERFAMILY)
F2vF4	2:PE1,SE1	209.379.con.0001	217612	C	T	5434.9	116.5	0.95	Nonsyn	agc	aAc	341G>A	Ser114Asn		fig|209.379.peg.221			hypothetical protein	hypothetical protein	hypothetical protein	missense_variant	MODERATE	K02424	Environmental Information Processing	Membrane transport	02010 ABC transporters [PATH:ko02010]	fliY; cystine transport system substrate-binding protein			IPR001638 (SMART); IPR001638 (PFAM); G3DSA:3.40.190.10 (GENE3D); G3DSA:3.40.190.10 (GENE3D); PTHR35936:SF8 (PANTHER); PTHR35936 (PANTHER); NON_CYTOPLASMIC_DOMAIN (PHOBIUS); CYTOPLASMIC_DOMAIN (PHOBIUS); TRANSMEMBRANE (PHOBIUS); SSF53850 (SUPERFAMILY); TMhelix (TMHMM)
F3vF4	2:PE1,SE1	209.380.con.0001	535984	G	A	5299.04	124.5	0.98	Nonsyn	tct	tTt	272C>T	Ser91Phe		fig|209.380.peg.553			hypothetical protein	oligopeptide ABC transporter, ATP-binding protein	NADP-dependent malic enzyme (EC 1.1.1.40)	missense_variant	MODERATE	K15587	Environmental Information Processing	Membrane transport	02010 ABC transporters [PATH:ko02010]	nikD; nickel transport system ATP-binding protein [EC:3.6.3.24]	2	F:ATPase activity; F:ATP binding	IPR003593 (SMART); IPR003439 (PFAM); PTHR24220:SF604 (PANTHER); PTHR24220 (PANTHER); IPR017871 (PROSITE_PATTERNS); IPR003439 (PROSITE_PROFILES); IPR027417 (SUPERFAMILY)
F3vF4	1:PE1	209.380.con.0001	916163	ACCCCCCCA	ACCCCCCA	1716.04	71	0.82	Deletion	tgggggggt	TGGGGGGT	1325delG	Trp442fs	yes	fig|209.380.peg.902			hypothetical protein	hypothetical protein	hypothetical protein	frameshift_variant	HIGH	K13893	Environmental Information Processing	Membrane transport	02010 ABC transporters [PATH:ko02010]	yejA; microcin transport system substrate-binding protein	2	P:transmembrane transport; C:ATP-binding cassette (ABC) transporter complex	G3DSA:3.10.105.10 (GENE3D); IPR000914 (PFAM); G3DSA:3.40.190.10 (GENE3D); IPR030678 (PIRSF); PTHR30290:SF35 (PANTHER); IPR039424 (PANTHER); SIGNAL_PEPTIDE (PHOBIUS); SIGNAL_PEPTIDE_H_REGION (PHOBIUS); SIGNAL_PEPTIDE_C_REGION (PHOBIUS); SIGNAL_PEPTIDE_N_REGION (PHOBIUS); NON_CYTOPLASMIC_DOMAIN (PHOBIUS); SignalP-noTM (SIGNALP_EUK); SSF53850 (SUPERFAMILY)
F3vF4	2:PE1,SE1	209.380.con.0002	166186	C	T	5434.9	116.5	0.95	Nonsyn	agc	aAc	341G>A	Ser114Asn		fig|209.380.peg.1490			hypothetical protein	hypothetical protein	hypothetical protein	missense_variant	MODERATE	K02424	Environmental Information Processing	Membrane transport	02010 ABC transporters [PATH:ko02010]	fliY; cystine transport system substrate-binding protein			IPR001638 (SMART); IPR001638 (PFAM); G3DSA:3.40.190.10 (GENE3D); G3DSA:3.40.190.10 (GENE3D); PTHR35936:SF8 (PANTHER); PTHR35936 (PANTHER); NON_CYTOPLASMIC_DOMAIN (PHOBIUS); CYTOPLASMIC_DOMAIN (PHOBIUS); TRANSMEMBRANE (PHOBIUS); SSF53850 (SUPERFAMILY); TMhelix (TMHMM)
F0vF4	2:PE1,SE1	209.378.con.0001	506797	G	A	6404.26	140	0.93	Nonsyn	cca	cTa	674C>T	Pro225Leu		fig|209.378.peg.492			Phosphate ABC transporter, substrate-binding protein PstS (TC 3.A.1.7.1)	Putative Ton-B dependent hemine receptor	Catalase KatE (EC 1.11.1.6)	missense_variant	MODERATE	K02040	Environmental Information Processing	Membrane transport	02010 ABC transporters [PATH:ko02010]	pstS; phosphate transport system substrate-binding protein			IPR024370 (PFAM); G3DSA:3.40.190.10 (GENE3D); G3DSA:3.40.190.10 (GENE3D); PTHR30570 (PANTHER); SIGNAL_PEPTIDE_C_REGION (PHOBIUS); NON_CYTOPLASMIC_DOMAIN (PHOBIUS); SIGNAL_PEPTIDE (PHOBIUS); SIGNAL_PEPTIDE_H_REGION (PHOBIUS); SIGNAL_PEPTIDE_N_REGION (PHOBIUS); SignalP-TM (SIGNALP_GRAM_POSITIVE); SignalP-noTM (SIGNALP_GRAM_NEGATIVE); SignalP-noTM (SIGNALP_GRAM_NEGATIVE); SSF53850 (SUPERFAMILY); SSF…
F2vF4	2:PE1,SE1	209.379.con.0001	916825	C	T	6449.28	142	0.97	Nonsyn	cca	cTa	674C>T	Pro225Leu		fig|209.379.peg.866			Phosphate ABC transporter, substrate-binding protein PstS (TC 3.A.1.7.1)	Catalase KatE (EC 1.11.1.6)	Putative Ton-B dependent hemine receptor	missense_variant	MODERATE	K02040	Environmental Information Processing	Membrane transport	02010 ABC transporters [PATH:ko02010]	pstS; phosphate transport system substrate-binding protein			IPR024370 (PFAM); G3DSA:3.40.190.10 (GENE3D); G3DSA:3.40.190.10 (GENE3D); PTHR30570 (PANTHER); SIGNAL_PEPTIDE_C_REGION (PHOBIUS); NON_CYTOPLASMIC_DOMAIN (PHOBIUS); SIGNAL_PEPTIDE (PHOBIUS); SIGNAL_PEPTIDE_H_REGION (PHOBIUS); SIGNAL_PEPTIDE_N_REGION (PHOBIUS); SignalP-noTM (SIGNALP_GRAM_NEGATIVE); SignalP-TM (SIGNALP_GRAM_POSITIVE); SignalP-noTM (SIGNALP_GRAM_NEGATIVE); SSF53850 (SUPERFAMILY); SSF…
F0vF2	1:PE1	209.378.con.0001	1289463	C	T	3129.07	102	0.99	Synon	acg	acA	60G>A	Thr20Thr		fig|209.378.peg.1215			Flagellar basal-body rod protein FlgG	Deoxyuridine 5'-triphosphate nucleotidohydrolase (EC 3.6.1.23)	Cytochrome c551 peroxidase (EC 1.11.1.5)	synonymous_variant	LOW	K02392	Cellular Processes	Cell motility	02040 Flagellar assembly [PATH:ko02040]	flgG; flagellar basal-body rod protein FlgG	2	P:bacterial-type flagellum-dependent cell motility; C:bacterial-type flagellum basal body, distal rod	IPR012834 (TIGRFAM); IPR001444 (PFAM); IPR010930 (PFAM); IPR020013 (TIGRFAM); PTHR30435 (PANTHER); PTHR30435:SF1 (PANTHER); PTHR30435:SF1 (PANTHER); PTHR30435 (PANTHER); IPR019776 (PROSITE_PATTERNS); IPR037925 (SUPERFAMILY)
F2vF3	2:PE1,SE1	209.379.con.0001	134318	A	G	4828.77	100.5	0.91	Synon	aca	acG	60A>G	Thr20Thr		fig|209.379.peg.138			Flagellar basal-body rod protein FlgG	Cytochrome c551 peroxidase (EC 1.11.1.5)	Deoxyuridine 5'-triphosphate nucleotidohydrolase (EC 3.6.1.23)	synonymous_variant	LOW	K02392	Cellular Processes	Cell motility	02040 Flagellar assembly [PATH:ko02040]	flgG; flagellar basal-body rod protein FlgG	2	P:bacterial-type flagellum-dependent cell motility; C:bacterial-type flagellum basal body, distal rod	IPR012834 (TIGRFAM); IPR001444 (PFAM); IPR010930 (PFAM); IPR020013 (TIGRFAM); PTHR30435 (PANTHER); PTHR30435:SF1 (PANTHER); PTHR30435:SF1 (PANTHER); PTHR30435 (PANTHER); IPR019776 (PROSITE_PATTERNS); IPR037925 (SUPERFAMILY)
F2vF3	1:PE1	209.379.con.0001	134654	C	T	768.336	85	0.57	Synon	ggc	ggT	396C>T	Gly132Gly		fig|209.379.peg.138			Flagellar basal-body rod protein FlgG	Cytochrome c551 peroxidase (EC 1.11.1.5)	Deoxyuridine 5'-triphosphate nucleotidohydrolase (EC 3.6.1.23)	synonymous_variant	LOW	K02392	Cellular Processes	Cell motility	02040 Flagellar assembly [PATH:ko02040]	flgG; flagellar basal-body rod protein FlgG	2	P:bacterial-type flagellum-dependent cell motility; C:bacterial-type flagellum basal body, distal rod	IPR012834 (TIGRFAM); IPR001444 (PFAM); IPR010930 (PFAM); IPR020013 (TIGRFAM); PTHR30435 (PANTHER); PTHR30435:SF1 (PANTHER); PTHR30435:SF1 (PANTHER); PTHR30435 (PANTHER); IPR019776 (PROSITE_PATTERNS); IPR037925 (SUPERFAMILY)
F2vF4	2:PE1,SE1	209.379.con.0001	134318	A	G	5779.8	108	0.88	Synon	aca	acG	60A>G	Thr20Thr		fig|209.379.peg.138			Flagellar basal-body rod protein FlgG	Cytochrome c551 peroxidase (EC 1.11.1.5)	Deoxyuridine 5'-triphosphate nucleotidohydrolase (EC 3.6.1.23)	synonymous_variant	LOW	K02392	Cellular Processes	Cell motility	02040 Flagellar assembly [PATH:ko02040]	flgG; flagellar basal-body rod protein FlgG	2	P:bacterial-type flagellum-dependent cell motility; C:bacterial-type flagellum basal body, distal rod	IPR012834 (TIGRFAM); IPR001444 (PFAM); IPR010930 (PFAM); IPR020013 (TIGRFAM); PTHR30435 (PANTHER); PTHR30435:SF1 (PANTHER); PTHR30435:SF1 (PANTHER); PTHR30435 (PANTHER); IPR019776 (PROSITE_PATTERNS); IPR037925 (SUPERFAMILY)
F3vF4	2:PE1,SE1	209.380.con.0002	865365	C	T	6449.28	142	0.97	Nonsyn	cca	cTa	674C>T	Pro225Leu		fig|209.380.peg.2136			Phosphate ABC transporter, substrate-binding protein PstS (TC 3.A.1.7.1)	Catalase KatE (EC 1.11.1.6)	Putative Ton-B dependent hemine receptor	missense_variant	MODERATE	K02040	Environmental Information Processing	Membrane transport	02010 ABC transporters [PATH:ko02010]	pstS; phosphate transport system substrate-binding protein			IPR024370 (PFAM); G3DSA:3.40.190.10 (GENE3D); G3DSA:3.40.190.10 (GENE3D); PTHR30570 (PANTHER); SIGNAL_PEPTIDE_C_REGION (PHOBIUS); NON_CYTOPLASMIC_DOMAIN (PHOBIUS); SIGNAL_PEPTIDE (PHOBIUS); SIGNAL_PEPTIDE_H_REGION (PHOBIUS); SIGNAL_PEPTIDE_N_REGION (PHOBIUS); SignalP-TM (SIGNALP_GRAM_POSITIVE); SignalP-noTM (SIGNALP_GRAM_NEGATIVE); SignalP-noTM (SIGNALP_GRAM_NEGATIVE); SSF53850 (SUPERFAMILY); SSF…
F0vF3	2:PE1,SE1	209.378.con.0001	1369735	C	T	4879.93	93.5	0.97	Nonsyn	cgt	Tgt	685C>T	Arg229Cys		fig|209.378.peg.1301			1,4-dihydroxy-6-naphtoate synthase	Asparagine synthetase [glutamine-hydrolyzing] (EC 6.3.5.4)	hypothetical protein	missense_variant	MODERATE	K11785	Metabolism	Metabolism of cofactors and vitamins	00130 Ubiquinone and other terpenoid-quinone biosynthesis [PATH:ko00130]	mqnD; 1,4-dihydroxy-6-naphthoate synthase [EC:1.14.-.-]	2	F:lyase activity; P:menaquinone biosynthetic process	IPR003773 (PFAM); G3DSA:3.40.190.10 (GENE3D); G3DSA:3.40.190.10 (GENE3D); IPR030869 (PANTHER); IPR030869 (HAMAP); SSF53850 (SUPERFAMILY)
F2vF3	2:PE1,SE1	209.379.con.0001	54049	G	A	4878.13	93.5	0.96	Nonsyn	cgt	Tgt	685C>T	Arg229Cys		fig|209.379.peg.52			1,4-dihydroxy-6-naphtoate synthase	hypothetical protein	Asparagine synthetase [glutamine-hydrolyzing] (EC 6.3.5.4)	missense_variant	MODERATE	K11785	Metabolism	Metabolism of cofactors and vitamins	00130 Ubiquinone and other terpenoid-quinone biosynthesis [PATH:ko00130]	mqnD; 1,4-dihydroxy-6-naphthoate synthase [EC:1.14.-.-]	2	F:lyase activity; P:menaquinone biosynthetic process	IPR003773 (PFAM); G3DSA:3.40.190.10 (GENE3D); G3DSA:3.40.190.10 (GENE3D); IPR030869 (PANTHER); IPR030869 (HAMAP); SSF53850 (SUPERFAMILY)
F3vF4	2:PE1,SE1	209.380.con.0002	2633	A	G	4970.6	105.5	0.95	Nonsyn	tgt	Cgt	685T>C	Cys229Arg		fig|209.380.peg.1321			1,4-dihydroxy-6-naphtoate synthase	hypothetical protein	Asparagine synthetase [glutamine-hydrolyzing] (EC 6.3.5.4)	missense_variant	MODERATE	K11785	Metabolism	Metabolism of cofactors and vitamins	00130 Ubiquinone and other terpenoid-quinone biosynthesis [PATH:ko00130]	mqnD; 1,4-dihydroxy-6-naphthoate synthase [EC:1.14.-.-]	2	F:lyase activity; P:menaquinone biosynthetic process	G3DSA:3.40.190.10 (GENE3D); G3DSA:3.40.190.10 (GENE3D); IPR003773 (PFAM); IPR030869 (PANTHER); IPR030869 (HAMAP); SSF53850 (SUPERFAMILY)
F0vF4	2:PE1,SE1	209.378.con.0001	92494	A	G	9585.84	195.5	0.91	Nonsyn	ata	aCa	791T>C	Ile264Thr		fig|209.378.peg.79			4-hydroxythreonine-4-phosphate dehydrogenase (EC 1.1.1.262)	hypothetical protein	Flagellar protein FlgP	missense_variant	MODERATE	K00097	Metabolism	Metabolism of cofactors and vitamins	00750 Vitamin B6 metabolism [PATH:ko00750]	pdxA; 4-hydroxythreonine-4-phosphate dehydrogenase [EC:1.1.1.262]	2	F:NAD binding; P:oxidation-reduction process	G3DSA:3.40.718.10 (GENE3D); IPR005255 (PFAM); PTHR30004:SF6 (PANTHER); PTHR30004:SF6 (PANTHER); IPR005255 (PANTHER); IPR037539 (HAMAP); SSF53659 (SUPERFAMILY); SSF53659 (SUPERFAMILY)
F2vF4	2:PE1,SE1	209.379.con.0001	1331123	T	C	9601.26	197.5	0.96	Nonsyn	ata	aCa	791T>C	Ile264Thr		fig|209.379.peg.1279			4-hydroxythreonine-4-phosphate dehydrogenase (EC 1.1.1.262)	Flagellar protein FlgP	hypothetical protein	missense_variant	MODERATE	K00097	Metabolism	Metabolism of cofactors and vitamins	00750 Vitamin B6 metabolism [PATH:ko00750]	pdxA; 4-hydroxythreonine-4-phosphate dehydrogenase [EC:1.1.1.262]	2	F:NAD binding; P:oxidation-reduction process	G3DSA:3.40.718.10 (GENE3D); IPR005255 (PFAM); PTHR30004:SF6 (PANTHER); PTHR30004:SF6 (PANTHER); IPR005255 (PANTHER); IPR037539 (HAMAP); SSF53659 (SUPERFAMILY); SSF53659 (SUPERFAMILY)
F3vF4	2:PE1,SE1	209.380.con.0002	1279779	T	C	9601.26	197.5	0.96	Nonsyn	ata	aCa	791T>C	Ile264Thr		fig|209.380.peg.2546			4-hydroxythreonine-4-phosphate dehydrogenase (EC 1.1.1.262)	Flagellar protein FlgP	hypothetical protein	missense_variant	MODERATE	K00097	Metabolism	Metabolism of cofactors and vitamins	00750 Vitamin B6 metabolism [PATH:ko00750]	pdxA; 4-hydroxythreonine-4-phosphate dehydrogenase [EC:1.1.1.262]	2	F:NAD binding; P:oxidation-reduction process	G3DSA:3.40.718.10 (GENE3D); IPR005255 (PFAM); PTHR30004:SF6 (PANTHER); PTHR30004:SF6 (PANTHER); IPR005255 (PANTHER); IPR037539 (HAMAP); SSF53659 (SUPERFAMILY); SSF53659 (SUPERFAMILY)
F0vF2	1:PE1	209.378.con.0001	2254958	G	A	2037.64	97	0.76	Nonsyn	atg	atA	684G>A	Met228Ile		fig|209.378.peg.2109			Biotin synthase (EC 2.8.1.6)	Succinyl-CoA ligase [ADP-forming] alpha chain (EC 6.2.1.5)	hypothetical protein	missense_variant	MODERATE	K01012	Metabolism	Metabolism of cofactors and vitamins	00780 Biotin metabolism [PATH:ko00780]	bioB; biotin synthase [EC:2.8.1.6]	3	F:biotin synthase activity; P:biotin biosynthetic process; F:iron-sulfur cluster binding	IPR006638 (SMART); IPR010722 (SMART); IPR007197 (PFAM); IPR024177 (PIRSF); IPR013785 (G3DSA:3.20.20.GENE3D); IPR010722 (PFAM); IPR002684 (TIGRFAM); IPR002684 (PANTHER); IPR002684 (HAMAP); SSF102114 (SUPERFAMILY); SSF102114 (SUPERFAMILY)
F2vF3	2:PE1,SE1	209.379.con.0001	1925284	T	C	5574.51	112.5	0.91	Nonsyn	ata	atG	684A>G	Ile228Met		fig|209.379.peg.1869			Biotin synthase (EC 2.8.1.6)	hypothetical protein	Succinyl-CoA ligase [ADP-forming] alpha chain (EC 6.2.1.5)	missense_variant	MODERATE	K01012	Metabolism	Metabolism of cofactors and vitamins	00780 Biotin metabolism [PATH:ko00780]	bioB; biotin synthase [EC:2.8.1.6]	3	F:biotin synthase activity; P:biotin biosynthetic process; F:iron-sulfur cluster binding	IPR006638 (SMART); IPR010722 (SMART); IPR007197 (PFAM); IPR002684 (TIGRFAM); IPR013785 (G3DSA:3.20.20.GENE3D); IPR024177 (PIRSF); IPR010722 (PFAM); IPR002684 (PANTHER); IPR002684 (HAMAP); SSF102114 (SUPERFAMILY); SSF102114 (SUPERFAMILY)
F2vF4	2:PE1,SE1	209.379.con.0001	1925284	T	C	5928.42	124	0.95	Nonsyn	ata	atG	684A>G	Ile228Met		fig|209.379.peg.1869			Biotin synthase (EC 2.8.1.6)	hypothetical protein	Succinyl-CoA ligase [ADP-forming] alpha chain (EC 6.2.1.5)	missense_variant	MODERATE	K01012	Metabolism	Metabolism of cofactors and vitamins	00780 Biotin metabolism [PATH:ko00780]	bioB; biotin synthase [EC:2.8.1.6]	3	F:biotin synthase activity; P:biotin biosynthetic process; F:iron-sulfur cluster binding	IPR006638 (SMART); IPR010722 (SMART); IPR007197 (PFAM); IPR002684 (TIGRFAM); IPR013785 (G3DSA:3.20.20.GENE3D); IPR024177 (PIRSF); IPR010722 (PFAM); IPR002684 (PANTHER); IPR002684 (HAMAP); SSF102114 (SUPERFAMILY); SSF102114 (SUPERFAMILY)
F0vF4	2:PE1,SE1	209.378.con.0001	519773	G	A	8090.2	166.5	0.95	Nonsyn	gaa	Aaa	532G>A	Glu178Lys		fig|209.378.peg.503			All-trans-hexaprenyl-diphosphate synthase (EC 2.5.1.33)	DNA repair protein RecN	hypothetical protein	missense_variant	MODERATE	K02523	Metabolism	Metabolism of terpenoids and polyketides	00900 Terpenoid backbone biosynthesis [PATH:ko00900]	ispB; octaprenyl-diphosphate synthase [EC:2.5.1.90]	1	P:isoprenoid biosynthetic process	Coil (COILS); IPR000092 (PFAM); IPR008949 (G3DSA:1.10.600.GENE3D); PTHR12001 (PANTHER); PTHR12001:SF69 (PANTHER); IPR033749 (PROSITE_PATTERNS); IPR033749 (PROSITE_PATTERNS); IPR008949 (SUPERFAMILY)
F2vF4	2:PE1,SE1	209.379.con.0001	903849	C	T	8116.93	162.5	0.96	Nonsyn	gaa	Aaa	532G>A	Glu178Lys		fig|209.379.peg.855			All-trans-hexaprenyl-diphosphate synthase (EC 2.5.1.33)	hypothetical protein	DNA repair protein RecN	missense_variant	MODERATE	K02523	Metabolism	Metabolism of terpenoids and polyketides	00900 Terpenoid backbone biosynthesis [PATH:ko00900]	ispB; octaprenyl-diphosphate synthase [EC:2.5.1.90]	1	P:isoprenoid biosynthetic process	Coil (COILS); IPR000092 (PFAM); IPR008949 (G3DSA:1.10.600.GENE3D); PTHR12001 (PANTHER); PTHR12001:SF69 (PANTHER); IPR033749 (PROSITE_PATTERNS); IPR033749 (PROSITE_PATTERNS); IPR008949 (SUPERFAMILY)
F3vF4	2:PE1,SE1	209.380.con.0002	852389	C	T	8116.93	164.5	0.96	Nonsyn	gaa	Aaa	532G>A	Glu178Lys		fig|209.380.peg.2125			All-trans-hexaprenyl-diphosphate synthase (EC 2.5.1.33)	hypothetical protein	DNA repair protein RecN	missense_variant	MODERATE	K02523	Metabolism	Metabolism of terpenoids and polyketides	00900 Terpenoid backbone biosynthesis [PATH:ko00900]	ispB; octaprenyl-diphosphate synthase [EC:2.5.1.90]	1	P:isoprenoid biosynthetic process	Coil (COILS); IPR000092 (PFAM); IPR008949 (G3DSA:1.10.600.GENE3D); PTHR12001 (PANTHER); PTHR12001:SF69 (PANTHER); IPR033749 (PROSITE_PATTERNS); IPR033749 (PROSITE_PATTERNS); IPR008949 (SUPERFAMILY)
F0vF4	1:PE1	209.378.con.0001	2410568	CGGGGGGGGGGGGT	CGGGGGGGGGGT	2907.17	125	0.82	Deletion	tacggggggggggggtaa	taCGGGGGGGGGGTaa	611_612delGG	Gly204fs	yes	fig|209.378.peg.2260			Aspartate racemase (EC 5.1.1.13)	Phosphoserine phosphatase (EC 3.1.3.3)	hypothetical protein	frameshift_variant	HIGH	K01779	Metabolism	Metabolism of terpenoids and polyketides	01054 Nonribosomal peptide structures [PATH:ko01054]	racD; aspartate racemase [EC:5.1.1.13]	2	F:racemase activity, acting on amino acids and derivatives; P:cellular amino acid metabolic process	G3DSA:3.40.50.1860 (GENE3D); IPR004380 (TIGRFAM); IPR015942 (PFAM); G3DSA:3.40.50.1860 (GENE3D); PTHR21198 (PANTHER); IPR001920 (SUPERFAMILY); IPR001920 (SUPERFAMILY)
F2vF4	1:PE1	209.379.con.0001	1769669	ACCCCCCCCCCCCG	ACCCCCCCCCCG	3099.15	122	0.81	Deletion	tacggggggggggggtaa	taCGGGGGGGGGGTaa	601_602delGG	Gly201fs	yes	fig|209.379.peg.1718			Aspartate racemase (EC 5.1.1.13)	hypothetical protein	Phosphoserine phosphatase (EC 3.1.3.3)	frameshift_variant	HIGH	K01779	Metabolism	Metabolism of terpenoids and polyketides	01054 Nonribosomal peptide structures [PATH:ko01054]	racD; aspartate racemase [EC:5.1.1.13]	2	F:racemase activity, acting on amino acids and derivatives; P:cellular amino acid metabolic process	G3DSA:3.40.50.1860 (GENE3D); IPR004380 (TIGRFAM); IPR015942 (PFAM); G3DSA:3.40.50.1860 (GENE3D); PTHR21198 (PANTHER); IPR001920 (SUPERFAMILY); IPR001920 (SUPERFAMILY)
F0vF2	1:PE1	209.378.con.0001	2358459	TGGGGGGGGGGGGGT	TGGGGGGGGGGGT	539.171	24	0.39	Deletion	atgggggggggggggtaa	aTGGGGGGGGGGGTaa	623_624delGG	Gly208fs	yes	fig|209.378.peg.2212			dTDP-4-dehydrorhamnose 3,5-epimerase (EC 5.1.3.13)	CDP-4-dehydro-6-deoxy-D-glucose 3-dehydratase (EC 4.2.1.-)	hypothetical protein	frameshift_variant	HIGH	K01790	Metabolism	Metabolism of terpenoids and polyketides	00523 Polyketide sugar unit biosynthesis [PATH:ko00523]	rfbC, rmlC; dTDP-4-dehydrorhamnose 3,5-epimerase [EC:5.1.3.13]	4	P:polyketide biosynthetic process; F:dTDP-4-dehydrorhamnose 3,5-epimerase activity; P:streptomycin biosynthetic process; P:nucleotide metabolic process	IPR000888 (TIGRFAM); IPR014710 (G3DSA:2.60.120.GENE3D); IPR000888 (PFAM); IPR000888 (PANTHER); PTHR21047:SF3 (PANTHER); IPR000888 (PRODOM); IPR011051 (SUPERFAMILY)
F0vF3	1:PE1	209.378.con.0001	2358459	TGGGGGGGGGGGGGT	TGGGGGGGGGGT	1411.56	63	0.58	Deletion	atgggggggggggggtaa	aTGGGGGGGGGGTaa	622_624delGGG	Gly208del		fig|209.378.peg.2212			dTDP-4-dehydrorhamnose 3,5-epimerase (EC 5.1.3.13)	CDP-4-dehydro-6-deoxy-D-glucose 3-dehydratase (EC 4.2.1.-)	hypothetical protein	inframe_deletion	MODERATE	K01790	Metabolism	Metabolism of terpenoids and polyketides	00523 Polyketide sugar unit biosynthesis [PATH:ko00523]	rfbC, rmlC; dTDP-4-dehydrorhamnose 3,5-epimerase [EC:5.1.3.13]	4	P:polyketide biosynthetic process; F:dTDP-4-dehydrorhamnose 3,5-epimerase activity; P:streptomycin biosynthetic process; P:nucleotide metabolic process	IPR000888 (TIGRFAM); IPR014710 (G3DSA:2.60.120.GENE3D); IPR000888 (PFAM); IPR000888 (PANTHER); PTHR21047:SF3 (PANTHER); IPR000888 (PRODOM); IPR011051 (SUPERFAMILY)
F0vF4	1:PE1	209.378.con.0001	2358459	TGGGGGGGGGGGGGT	TGGGGGGGGGGGT	1727.93	68	0.48	Deletion	atgggggggggggggtaa	aTGGGGGGGGGGGTaa	623_624delGG	Gly208fs	yes	fig|209.378.peg.2212			dTDP-4-dehydrorhamnose 3,5-epimerase (EC 5.1.3.13)	CDP-4-dehydro-6-deoxy-D-glucose 3-dehydratase (EC 4.2.1.-)	hypothetical protein	frameshift_variant	HIGH	K01790	Metabolism	Metabolism of terpenoids and polyketides	00523 Polyketide sugar unit biosynthesis [PATH:ko00523]	rfbC, rmlC; dTDP-4-dehydrorhamnose 3,5-epimerase [EC:5.1.3.13]	4	P:polyketide biosynthetic process; F:dTDP-4-dehydrorhamnose 3,5-epimerase activity; P:streptomycin biosynthetic process; P:nucleotide metabolic process	IPR000888 (TIGRFAM); IPR014710 (G3DSA:2.60.120.GENE3D); IPR000888 (PFAM); IPR000888 (PANTHER); PTHR21047:SF3 (PANTHER); IPR000888 (PRODOM); IPR011051 (SUPERFAMILY)
F2vF3	1:PE1	209.379.con.0001	1821777	ACCCCCCCCCCCA	ACCCCCCCCCCA	1669.5	67	0.59	Deletion	atgggggggggggta	aTGGGGGGGGGGTa	612delG	Met204fs	yes	fig|209.379.peg.1765			dTDP-4-dehydrorhamnose 3,5-epimerase (EC 5.1.3.13)	UDP-glucose 4-epimerase (EC 5.1.3.2)	CDP-4-dehydro-6-deoxy-D-glucose 3-dehydratase (EC 4.2.1.-)	frameshift_variant	HIGH	K01790	Metabolism	Metabolism of terpenoids and polyketides	00523 Polyketide sugar unit biosynthesis [PATH:ko00523]	rfbC, rmlC; dTDP-4-dehydrorhamnose 3,5-epimerase [EC:5.1.3.13]	4	P:polyketide biosynthetic process; F:dTDP-4-dehydrorhamnose 3,5-epimerase activity; P:streptomycin biosynthetic process; P:nucleotide metabolic process	IPR000888 (TIGRFAM); IPR000888 (PFAM); IPR014710 (G3DSA:2.60.120.GENE3D); IPR000888 (PANTHER); PTHR21047:SF3 (PANTHER); IPR000888 (PRODOM); IPR011051 (SUPERFAMILY)
F3vF4	1:PE1	209.380.con.0001	392031	ACCCCCCCCCCA	ACCCCCCCCCCCA	465.07	70	0.42	Insertion	atggggggggggtaa	aTGGGGGGGGGGGTaa	611_612insG	Met204_Gly205fs	yes	fig|209.380.peg.412			dTDP-4-dehydrorhamnose 3,5-epimerase (EC 5.1.3.13)	UDP-glucose 4-epimerase (EC 5.1.3.2)	CDP-4-dehydro-6-deoxy-D-glucose 3-dehydratase (EC 4.2.1.-)	frameshift_variant	HIGH	K01790	Metabolism	Metabolism of terpenoids and polyketides	00523 Polyketide sugar unit biosynthesis [PATH:ko00523]	rfbC, rmlC; dTDP-4-dehydrorhamnose 3,5-epimerase [EC:5.1.3.13]	4	P:polyketide biosynthetic process; F:dTDP-4-dehydrorhamnose 3,5-epimerase activity; P:streptomycin biosynthetic process; P:nucleotide metabolic process	IPR000888 (TIGRFAM); IPR014710 (G3DSA:2.60.120.GENE3D); IPR000888 (PFAM); IPR000888 (PANTHER); PTHR21047:SF3 (PANTHER); IPR000888 (PRODOM); IPR011051 (SUPERFAMILY)
F0vF2	1:PE1	209.378.con.0001	1522251	G	A	2878.89	105	0.9	Nonsyn	cct	cTt	596C>T	Pro199Leu		fig|209.378.peg.1437			Adenine phosphoribosyltransferase (EC 2.4.2.7)	LSU ribosomal protein L36p @ LSU ribosomal protein L36p, zinc-dependent	Threonyl-tRNA synthetase (EC 6.1.1.3)	missense_variant	MODERATE	K00759	Metabolism	Nucleotide metabolism	00230 Purine metabolism [PATH:ko00230]	APRT, apt; adenine phosphoribosyltransferase [EC:2.4.2.7]	4	F:adenine phosphoribosyltransferase activity; C:cytoplasm; P:nucleoside metabolic process; P:adenine salvage	IPR005764 (TIGRFAM); G3DSA:3.40.50.2020 (GENE3D); IPR000836 (PFAM); PTHR32315 (PANTHER); IPR005764 (HAMAP); IPR029057 (SUPERFAMILY)
F2vF3	2:PE1,SE1	209.379.con.0002	152848	T	C	3986.16	93.5	0.84	Nonsyn	ctt	cCt	596T>C	Leu199Pro		fig|209.379.peg.2544			Adenine phosphoribosyltransferase (EC 2.4.2.7)	Threonyl-tRNA synthetase (EC 6.1.1.3)	LSU ribosomal protein L36p @ LSU ribosomal protein L36p, zinc-dependent	missense_variant	MODERATE	K00759	Metabolism	Nucleotide metabolism	00230 Purine metabolism [PATH:ko00230]	APRT, apt; adenine phosphoribosyltransferase [EC:2.4.2.7]	4	F:adenine phosphoribosyltransferase activity; C:cytoplasm; P:nucleoside metabolic process; P:adenine salvage	G3DSA:3.40.50.2020 (GENE3D); IPR005764 (TIGRFAM); IPR000836 (PFAM); PTHR32315 (PANTHER); IPR005764 (HAMAP); IPR029057 (SUPERFAMILY)
F2vF4	2:PE1,SE1	209.379.con.0002	152848	T	C	5457.79	116.5	0.89	Nonsyn	ctt	cCt	596T>C	Leu199Pro		fig|209.379.peg.2544			Adenine phosphoribosyltransferase (EC 2.4.2.7)	Threonyl-tRNA synthetase (EC 6.1.1.3)	LSU ribosomal protein L36p @ LSU ribosomal protein L36p, zinc-dependent	missense_variant	MODERATE	K00759	Metabolism	Nucleotide metabolism	00230 Purine metabolism [PATH:ko00230]	APRT, apt; adenine phosphoribosyltransferase [EC:2.4.2.7]	4	F:adenine phosphoribosyltransferase activity; C:cytoplasm; P:nucleoside metabolic process; P:adenine salvage	G3DSA:3.40.50.2020 (GENE3D); IPR005764 (TIGRFAM); IPR000836 (PFAM); PTHR32315 (PANTHER); IPR005764 (HAMAP); IPR029057 (SUPERFAMILY)
F0vF2	2:PE1,SE1	209.378.con.0001	2308796	A	G	4725.93	116	0.86	Nonsyn	ttg	tCg	902T>C	Leu301Ser		fig|209.378.peg.2167			CTP synthase (EC 6.3.4.2)	Polysaccharide biosynthesis protein WlaX	hypothetical protein	missense_variant	MODERATE	K01937	Metabolism	Nucleotide metabolism	00240 Pyrimidine metabolism [PATH:ko00240]	pyrG, CTPS; CTP synthase [EC:6.3.4.2]	3	P:pyrimidine nucleobase metabolic process; P:pyrimidine nucleotide biosynthetic process; F:CTP synthase activity	IPR017926 (PFAM); IPR017456 (PFAM); IPR004468 (TIGRFAM); G3DSA:3.40.50.300 (GENE3D); PTHR11550:SF0 (PANTHER); IPR004468 (PANTHER); IPR004468 (HAMAP); IPR017926 (PROSITE_PROFILES); IPR027417 (SUPERFAMILY); IPR029062 (SUPERFAMILY); IPR029062 (SUPERFAMILY)
F0vF3	1:PE1	209.378.con.0001	2308742	G	A	718.711	98	0.58	Nonsyn	gca	gTa	956C>T	Ala319Val		fig|209.378.peg.2167			CTP synthase (EC 6.3.4.2)	Polysaccharide biosynthesis protein WlaX	hypothetical protein	missense_variant	MODERATE	K01937	Metabolism	Nucleotide metabolism	00240 Pyrimidine metabolism [PATH:ko00240]	pyrG, CTPS; CTP synthase [EC:6.3.4.2]	3	P:pyrimidine nucleobase metabolic process; P:pyrimidine nucleotide biosynthetic process; F:CTP synthase activity	IPR017926 (PFAM); IPR017456 (PFAM); IPR004468 (TIGRFAM); G3DSA:3.40.50.300 (GENE3D); PTHR11550:SF0 (PANTHER); IPR004468 (PANTHER); IPR004468 (HAMAP); IPR017926 (PROSITE_PROFILES); IPR027417 (SUPERFAMILY); IPR029062 (SUPERFAMILY); IPR029062 (SUPERFAMILY)
F0vF3	2:PE1,SE1	209.378.con.0001	2308796	A	G	4983.75	121.5	0.91	Nonsyn	ttg	tCg	902T>C	Leu301Ser		fig|209.378.peg.2167			CTP synthase (EC 6.3.4.2)	Polysaccharide biosynthesis protein WlaX	hypothetical protein	missense_variant	MODERATE	K01937	Metabolism	Nucleotide metabolism	00240 Pyrimidine metabolism [PATH:ko00240]	pyrG, CTPS; CTP synthase [EC:6.3.4.2]	3	P:pyrimidine nucleobase metabolic process; P:pyrimidine nucleotide biosynthetic process; F:CTP synthase activity	IPR017926 (PFAM); IPR017456 (PFAM); IPR004468 (TIGRFAM); G3DSA:3.40.50.300 (GENE3D); PTHR11550:SF0 (PANTHER); IPR004468 (PANTHER); IPR004468 (HAMAP); IPR017926 (PROSITE_PROFILES); IPR027417 (SUPERFAMILY); IPR029062 (SUPERFAMILY); IPR029062 (SUPERFAMILY)
F0vF4	2:PE1,SE1	209.378.con.0001	2308742	G	A	5163.68	114	0.83	Nonsyn	gca	gTa	956C>T	Ala319Val		fig|209.378.peg.2167			CTP synthase (EC 6.3.4.2)	Polysaccharide biosynthesis protein WlaX	hypothetical protein	missense_variant	MODERATE	K01937	Metabolism	Nucleotide metabolism	00240 Pyrimidine metabolism [PATH:ko00240]	pyrG, CTPS; CTP synthase [EC:6.3.4.2]	3	P:pyrimidine nucleobase metabolic process; P:pyrimidine nucleotide biosynthetic process; F:CTP synthase activity	IPR017926 (PFAM); IPR017456 (PFAM); IPR004468 (TIGRFAM); G3DSA:3.40.50.300 (GENE3D); PTHR11550:SF0 (PANTHER); IPR004468 (PANTHER); IPR004468 (HAMAP); IPR017926 (PROSITE_PROFILES); IPR027417 (SUPERFAMILY); IPR029062 (SUPERFAMILY); IPR029062 (SUPERFAMILY)
F0vF4	2:PE1,SE1	209.378.con.0001	2308796	A	G	6951.71	132.5	0.86	Nonsyn	ttg	tCg	902T>C	Leu301Ser		fig|209.378.peg.2167			CTP synthase (EC 6.3.4.2)	Polysaccharide biosynthesis protein WlaX	hypothetical protein	missense_variant	MODERATE	K01937	Metabolism	Nucleotide metabolism	00240 Pyrimidine metabolism [PATH:ko00240]	pyrG, CTPS; CTP synthase [EC:6.3.4.2]	3	P:pyrimidine nucleobase metabolic process; P:pyrimidine nucleotide biosynthetic process; F:CTP synthase activity	IPR017926 (PFAM); IPR017456 (PFAM); IPR004468 (TIGRFAM); G3DSA:3.40.50.300 (GENE3D); PTHR11550:SF0 (PANTHER); IPR004468 (PANTHER); IPR004468 (HAMAP); IPR017926 (PROSITE_PROFILES); IPR027417 (SUPERFAMILY); IPR029062 (SUPERFAMILY); IPR029062 (SUPERFAMILY)
F2vF4	2:PE1,SE1	209.379.con.0001	1871502	C	T	5103.71	113	0.81	Nonsyn	gca	gTa	956C>T	Ala319Val		fig|209.379.peg.1811			CTP synthase (EC 6.3.4.2)	hypothetical protein	Polysaccharide biosynthesis protein WlaX	missense_variant	MODERATE	K01937	Metabolism	Nucleotide metabolism	00240 Pyrimidine metabolism [PATH:ko00240]	pyrG, CTPS; CTP synthase [EC:6.3.4.2]	3	P:pyrimidine nucleobase metabolic process; P:pyrimidine nucleotide biosynthetic process; F:CTP synthase activity	IPR017926 (PFAM); IPR017456 (PFAM); IPR004468 (TIGRFAM); G3DSA:3.40.50.300 (GENE3D); IPR004468 (PANTHER); PTHR11550:SF0 (PANTHER); IPR004468 (HAMAP); IPR017926 (PROSITE_PROFILES); IPR029062 (SUPERFAMILY); IPR027417 (SUPERFAMILY); IPR029062 (SUPERFAMILY)
F0vF2	2:PE1,SE1	209.378.con.0001	6625	C	A	4882.41	137.5	0.95	Nonsyn	ggc	gTc	104G>T	Gly35Val		fig|209.378.peg.4			DNA polymerase I (EC 2.7.7.7)	Peptide-methionine (R)-S-oxide reductase MsrB (EC 1.8.4.12)	Signal recognition particle protein Ffh	missense_variant	MODERATE	K02335	Metabolism	Nucleotide metabolism	00230 Purine metabolism [PATH:ko00230]	DPO1, polA; DNA polymerase I [EC:2.7.7.7]	5	F:DNA binding; F:3'-5' exonuclease activity; F:DNA-directed DNA polymerase activity; P:DNA-dependent DNA replication; C:DNA polymerase complex	IPR002298 (PRINTS); IPR001098 (SMART); IPR008918 (SMART); IPR002562 (SMART); IPR002421 (SMART); IPR020046 (PFAM); G3DSA:1.20.1060.10 (GENE3D); G3DSA:3.30.70.370 (GENE3D); G3DSA:1.10.150.20 (GENE3D); IPR002562 (PFAM); G3DSA:3.40.50.1010 (GENE3D); IPR020045 (PFAM); G3DSA:1.10.150.20 (GENE3D); IPR001098 (PFAM); IPR036397 (G3DSA:3.30.420.GENE3D); IPR002298 (PANTHER); PTHR10133:SF27 (PANTHER); IPR0197…
F0vF2	2:PE1,SE1	209.378.con.0001	6625	C	A	4882.41	137.5	0.95	Nonsyn	ggc	gTc	104G>T	Gly35Val		fig|209.378.peg.4			DNA polymerase I (EC 2.7.7.7)	Peptide-methionine (R)-S-oxide reductase MsrB (EC 1.8.4.12)	Signal recognition particle protein Ffh	missense_variant	MODERATE	K02335	Metabolism	Nucleotide metabolism	00240 Pyrimidine metabolism [PATH:ko00240]	DPO1, polA; DNA polymerase I [EC:2.7.7.7]	5	F:DNA binding; F:3'-5' exonuclease activity; F:DNA-directed DNA polymerase activity; P:DNA-dependent DNA replication; C:DNA polymerase complex	IPR002298 (PRINTS); IPR001098 (SMART); IPR008918 (SMART); IPR002562 (SMART); IPR002421 (SMART); IPR020046 (PFAM); G3DSA:1.20.1060.10 (GENE3D); G3DSA:3.30.70.370 (GENE3D); G3DSA:1.10.150.20 (GENE3D); IPR002562 (PFAM); G3DSA:3.40.50.1010 (GENE3D); IPR020045 (PFAM); G3DSA:1.10.150.20 (GENE3D); IPR001098 (PFAM); IPR036397 (G3DSA:3.30.420.GENE3D); IPR002298 (PANTHER); PTHR10133:SF27 (PANTHER); IPR0197…
F0vF3	2:PE1,SE1	209.378.con.0001	6625	C	A	5395.08	132	0.95	Nonsyn	ggc	gTc	104G>T	Gly35Val		fig|209.378.peg.4			DNA polymerase I (EC 2.7.7.7)	Peptide-methionine (R)-S-oxide reductase MsrB (EC 1.8.4.12)	Signal recognition particle protein Ffh	missense_variant	MODERATE	K02335	Metabolism	Nucleotide metabolism	00230 Purine metabolism [PATH:ko00230]	DPO1, polA; DNA polymerase I [EC:2.7.7.7]	5	F:DNA binding; F:3'-5' exonuclease activity; F:DNA-directed DNA polymerase activity; P:DNA-dependent DNA replication; C:DNA polymerase complex	IPR002298 (PRINTS); IPR001098 (SMART); IPR008918 (SMART); IPR002562 (SMART); IPR002421 (SMART); IPR020046 (PFAM); G3DSA:1.20.1060.10 (GENE3D); G3DSA:3.30.70.370 (GENE3D); G3DSA:1.10.150.20 (GENE3D); IPR002562 (PFAM); G3DSA:3.40.50.1010 (GENE3D); IPR020045 (PFAM); G3DSA:1.10.150.20 (GENE3D); IPR001098 (PFAM); IPR036397 (G3DSA:3.30.420.GENE3D); IPR002298 (PANTHER); PTHR10133:SF27 (PANTHER); IPR0197…
F0vF3	2:PE1,SE1	209.378.con.0001	6625	C	A	5395.08	132	0.95	Nonsyn	ggc	gTc	104G>T	Gly35Val		fig|209.378.peg.4			DNA polymerase I (EC 2.7.7.7)	Peptide-methionine (R)-S-oxide reductase MsrB (EC 1.8.4.12)	Signal recognition particle protein Ffh	missense_variant	MODERATE	K02335	Metabolism	Nucleotide metabolism	00240 Pyrimidine metabolism [PATH:ko00240]	DPO1, polA; DNA polymerase I [EC:2.7.7.7]	5	F:DNA binding; F:3'-5' exonuclease activity; F:DNA-directed DNA polymerase activity; P:DNA-dependent DNA replication; C:DNA polymerase complex	IPR002298 (PRINTS); IPR001098 (SMART); IPR008918 (SMART); IPR002562 (SMART); IPR002421 (SMART); IPR020046 (PFAM); G3DSA:1.20.1060.10 (GENE3D); G3DSA:3.30.70.370 (GENE3D); G3DSA:1.10.150.20 (GENE3D); IPR002562 (PFAM); G3DSA:3.40.50.1010 (GENE3D); IPR020045 (PFAM); G3DSA:1.10.150.20 (GENE3D); IPR001098 (PFAM); IPR036397 (G3DSA:3.30.420.GENE3D); IPR002298 (PANTHER); PTHR10133:SF27 (PANTHER); IPR0197…
F0vF4	2:PE1,SE1	209.378.con.0001	6625	C	A	6607.69	149	0.96	Nonsyn	ggc	gTc	104G>T	Gly35Val		fig|209.378.peg.4			DNA polymerase I (EC 2.7.7.7)	Peptide-methionine (R)-S-oxide reductase MsrB (EC 1.8.4.12)	Signal recognition particle protein Ffh	missense_variant	MODERATE	K02335	Metabolism	Nucleotide metabolism	00230 Purine metabolism [PATH:ko00230]	DPO1, polA; DNA polymerase I [EC:2.7.7.7]	5	F:DNA binding; F:3'-5' exonuclease activity; F:DNA-directed DNA polymerase activity; P:DNA-dependent DNA replication; C:DNA polymerase complex	IPR002298 (PRINTS); IPR001098 (SMART); IPR008918 (SMART); IPR002562 (SMART); IPR002421 (SMART); IPR020046 (PFAM); G3DSA:1.20.1060.10 (GENE3D); G3DSA:3.30.70.370 (GENE3D); G3DSA:1.10.150.20 (GENE3D); IPR002562 (PFAM); G3DSA:3.40.50.1010 (GENE3D); IPR020045 (PFAM); G3DSA:1.10.150.20 (GENE3D); IPR001098 (PFAM); IPR036397 (G3DSA:3.30.420.GENE3D); IPR002298 (PANTHER); PTHR10133:SF27 (PANTHER); IPR0197…
F0vF4	2:PE1,SE1	209.378.con.0001	6625	C	A	6607.69	149	0.96	Nonsyn	ggc	gTc	104G>T	Gly35Val		fig|209.378.peg.4			DNA polymerase I (EC 2.7.7.7)	Peptide-methionine (R)-S-oxide reductase MsrB (EC 1.8.4.12)	Signal recognition particle protein Ffh	missense_variant	MODERATE	K02335	Metabolism	Nucleotide metabolism	00240 Pyrimidine metabolism [PATH:ko00240]	DPO1, polA; DNA polymerase I [EC:2.7.7.7]	5	F:DNA binding; F:3'-5' exonuclease activity; F:DNA-directed DNA polymerase activity; P:DNA-dependent DNA replication; C:DNA polymerase complex	IPR002298 (PRINTS); IPR001098 (SMART); IPR008918 (SMART); IPR002562 (SMART); IPR002421 (SMART); IPR020046 (PFAM); G3DSA:1.20.1060.10 (GENE3D); G3DSA:3.30.70.370 (GENE3D); G3DSA:1.10.150.20 (GENE3D); IPR002562 (PFAM); G3DSA:3.40.50.1010 (GENE3D); IPR020045 (PFAM); G3DSA:1.10.150.20 (GENE3D); IPR001098 (PFAM); IPR036397 (G3DSA:3.30.420.GENE3D); IPR002298 (PANTHER); PTHR10133:SF27 (PANTHER); IPR0197…
F0vF2	2:PE1,SE1	209.378.con.0001	496123	G	A	3792.7	115	0.9	Nonsyn	agt	aAt	512G>A	Ser171Asn		fig|209.378.peg.485			DNA polymerase III alpha subunit (EC 2.7.7.7)	hypothetical protein	hypothetical protein	missense_variant	MODERATE	K02337	Metabolism	Nucleotide metabolism	00230 Purine metabolism [PATH:ko00230]	DPO3A1, dnaE; DNA polymerase III subunit alpha [EC:2.7.7.7]	2	F:3'-5' exonuclease activity; P:DNA replication	IPR003141 (SMART); IPR041931 (G3DSA:1.10.10.GENE3D); IPR011708 (PFAM); IPR040982 (PFAM); IPR004013 (PFAM); IPR029460 (PFAM); G3DSA:3.20.20.140 (GENE3D); IPR004805 (TIGRFAM); PTHR32294:SF0 (PANTHER); IPR004805 (PANTHER); IPR016195 (SUPERFAMILY)
F0vF2	2:PE1,SE1	209.378.con.0001	496123	G	A	3792.7	115	0.9	Nonsyn	agt	aAt	512G>A	Ser171Asn		fig|209.378.peg.485			DNA polymerase III alpha subunit (EC 2.7.7.7)	hypothetical protein	hypothetical protein	missense_variant	MODERATE	K02337	Metabolism	Nucleotide metabolism	00240 Pyrimidine metabolism [PATH:ko00240]	DPO3A1, dnaE; DNA polymerase III subunit alpha [EC:2.7.7.7]	2	F:3'-5' exonuclease activity; P:DNA replication	IPR003141 (SMART); IPR041931 (G3DSA:1.10.10.GENE3D); IPR011708 (PFAM); IPR040982 (PFAM); IPR004013 (PFAM); IPR029460 (PFAM); G3DSA:3.20.20.140 (GENE3D); IPR004805 (TIGRFAM); PTHR32294:SF0 (PANTHER); IPR004805 (PANTHER); IPR016195 (SUPERFAMILY)
F0vF3	2:PE1,SE1	209.378.con.0001	496123	G	A	5731.98	127	0.94	Nonsyn	agt	aAt	512G>A	Ser171Asn		fig|209.378.peg.485			DNA polymerase III alpha subunit (EC 2.7.7.7)	hypothetical protein	hypothetical protein	missense_variant	MODERATE	K02337	Metabolism	Nucleotide metabolism	00230 Purine metabolism [PATH:ko00230]	DPO3A1, dnaE; DNA polymerase III subunit alpha [EC:2.7.7.7]	2	F:3'-5' exonuclease activity; P:DNA replication	IPR003141 (SMART); IPR041931 (G3DSA:1.10.10.GENE3D); IPR011708 (PFAM); IPR040982 (PFAM); IPR004013 (PFAM); IPR029460 (PFAM); G3DSA:3.20.20.140 (GENE3D); IPR004805 (TIGRFAM); PTHR32294:SF0 (PANTHER); IPR004805 (PANTHER); IPR016195 (SUPERFAMILY)
F0vF3	2:PE1,SE1	209.378.con.0001	496123	G	A	5731.98	127	0.94	Nonsyn	agt	aAt	512G>A	Ser171Asn		fig|209.378.peg.485			DNA polymerase III alpha subunit (EC 2.7.7.7)	hypothetical protein	hypothetical protein	missense_variant	MODERATE	K02337	Metabolism	Nucleotide metabolism	00240 Pyrimidine metabolism [PATH:ko00240]	DPO3A1, dnaE; DNA polymerase III subunit alpha [EC:2.7.7.7]	2	F:3'-5' exonuclease activity; P:DNA replication	IPR003141 (SMART); IPR041931 (G3DSA:1.10.10.GENE3D); IPR011708 (PFAM); IPR040982 (PFAM); IPR004013 (PFAM); IPR029460 (PFAM); G3DSA:3.20.20.140 (GENE3D); IPR004805 (TIGRFAM); PTHR32294:SF0 (PANTHER); IPR004805 (PANTHER); IPR016195 (SUPERFAMILY)
F0vF4	2:PE1,SE1	209.378.con.0001	496123	G	A	7096.03	140	0.91	Nonsyn	agt	aAt	512G>A	Ser171Asn		fig|209.378.peg.485			DNA polymerase III alpha subunit (EC 2.7.7.7)	hypothetical protein	hypothetical protein	missense_variant	MODERATE	K02337	Metabolism	Nucleotide metabolism	00230 Purine metabolism [PATH:ko00230]	DPO3A1, dnaE; DNA polymerase III subunit alpha [EC:2.7.7.7]	2	F:3'-5' exonuclease activity; P:DNA replication	IPR003141 (SMART); IPR041931 (G3DSA:1.10.10.GENE3D); IPR011708 (PFAM); IPR040982 (PFAM); IPR004013 (PFAM); IPR029460 (PFAM); G3DSA:3.20.20.140 (GENE3D); IPR004805 (TIGRFAM); PTHR32294:SF0 (PANTHER); IPR004805 (PANTHER); IPR016195 (SUPERFAMILY)
F0vF4	2:PE1,SE1	209.378.con.0001	496123	G	A	7096.03	140	0.91	Nonsyn	agt	aAt	512G>A	Ser171Asn		fig|209.378.peg.485			DNA polymerase III alpha subunit (EC 2.7.7.7)	hypothetical protein	hypothetical protein	missense_variant	MODERATE	K02337	Metabolism	Nucleotide metabolism	00240 Pyrimidine metabolism [PATH:ko00240]	DPO3A1, dnaE; DNA polymerase III subunit alpha [EC:2.7.7.7]	2	F:3'-5' exonuclease activity; P:DNA replication	IPR003141 (SMART); IPR041931 (G3DSA:1.10.10.GENE3D); IPR011708 (PFAM); IPR040982 (PFAM); IPR004013 (PFAM); IPR029460 (PFAM); G3DSA:3.20.20.140 (GENE3D); IPR004805 (TIGRFAM); PTHR32294:SF0 (PANTHER); IPR004805 (PANTHER); IPR016195 (SUPERFAMILY)
F0vF4	2:PE1,SE1	209.378.con.0001	583172	C	T	7457.36	153.5	0.92	Nonsyn	gcg	Acg	1408G>A	Ala470Thr		fig|209.378.peg.548			DNA polymerase III subunits gamma and tau (EC 2.7.7.7)	Leucyl-tRNA synthetase (EC 6.1.1.4)	Diaminopimelate epimerase (EC 5.1.1.7)	missense_variant	MODERATE	K02343	Metabolism	Nucleotide metabolism	00230 Purine metabolism [PATH:ko00230]	DPO3G, dnaX; DNA polymerase III subunit gamma/tau [EC:2.7.7.7]	4	C:DNA polymerase III complex; F:ATP binding; F:DNA-directed DNA polymerase activity; P:DNA replication	IPR003593 (SMART); IPR012763 (TIGRFAM); G3DSA:1.10.8.60 (GENE3D); PF13177 (PFAM); G3DSA:3.40.50.300 (GENE3D); PTHR11669 (PANTHER); PTHR11669:SF0 (PANTHER); IPR027417 (SUPERFAMILY)
F0vF4	2:PE1,SE1	209.378.con.0001	583172	C	T	7457.36	153.5	0.92	Nonsyn	gcg	Acg	1408G>A	Ala470Thr		fig|209.378.peg.548			DNA polymerase III subunits gamma and tau (EC 2.7.7.7)	Leucyl-tRNA synthetase (EC 6.1.1.4)	Diaminopimelate epimerase (EC 5.1.1.7)	missense_variant	MODERATE	K02343	Metabolism	Nucleotide metabolism	00240 Pyrimidine metabolism [PATH:ko00240]	DPO3G, dnaX; DNA polymerase III subunit gamma/tau [EC:2.7.7.7]	4	C:DNA polymerase III complex; F:ATP binding; F:DNA-directed DNA polymerase activity; P:DNA replication	IPR003593 (SMART); IPR012763 (TIGRFAM); G3DSA:1.10.8.60 (GENE3D); PF13177 (PFAM); G3DSA:3.40.50.300 (GENE3D); PTHR11669 (PANTHER); PTHR11669:SF0 (PANTHER); IPR027417 (SUPERFAMILY)
F2vF4	2:PE1,SE1	209.379.con.0001	840453	G	A	7487.92	158	0.93	Nonsyn	gcg	Acg	1408G>A	Ala470Thr		fig|209.379.peg.808			DNA polymerase III subunits gamma and tau (EC 2.7.7.7)	Diaminopimelate epimerase (EC 5.1.1.7)	Leucyl-tRNA synthetase (EC 6.1.1.4)	missense_variant	MODERATE	K02343	Metabolism	Nucleotide metabolism	00230 Purine metabolism [PATH:ko00230]	DPO3G, dnaX; DNA polymerase III subunit gamma/tau [EC:2.7.7.7]	4	C:DNA polymerase III complex; F:ATP binding; F:DNA-directed DNA polymerase activity; P:DNA replication	IPR003593 (SMART); IPR012763 (TIGRFAM); G3DSA:1.10.8.60 (GENE3D); PF13177 (PFAM); G3DSA:3.40.50.300 (GENE3D); PTHR11669 (PANTHER); PTHR11669:SF0 (PANTHER); IPR027417 (SUPERFAMILY)
F2vF4	2:PE1,SE1	209.379.con.0001	840453	G	A	7487.92	158	0.93	Nonsyn	gcg	Acg	1408G>A	Ala470Thr		fig|209.379.peg.808			DNA polymerase III subunits gamma and tau (EC 2.7.7.7)	Diaminopimelate epimerase (EC 5.1.1.7)	Leucyl-tRNA synthetase (EC 6.1.1.4)	missense_variant	MODERATE	K02343	Metabolism	Nucleotide metabolism	00240 Pyrimidine metabolism [PATH:ko00240]	DPO3G, dnaX; DNA polymerase III subunit gamma/tau [EC:2.7.7.7]	4	C:DNA polymerase III complex; F:ATP binding; F:DNA-directed DNA polymerase activity; P:DNA replication	IPR003593 (SMART); IPR012763 (TIGRFAM); G3DSA:1.10.8.60 (GENE3D); PF13177 (PFAM); G3DSA:3.40.50.300 (GENE3D); PTHR11669 (PANTHER); PTHR11669:SF0 (PANTHER); IPR027417 (SUPERFAMILY)
F3vF4	2:PE1,SE1	209.380.con.0002	788993	G	A	7487.92	158	0.93	Nonsyn	gcg	Acg	1408G>A	Ala470Thr		fig|209.380.peg.2079			DNA polymerase III subunits gamma and tau (EC 2.7.7.7)	Diaminopimelate epimerase (EC 5.1.1.7)	Leucyl-tRNA synthetase (EC 6.1.1.4)	missense_variant	MODERATE	K02343	Metabolism	Nucleotide metabolism	00230 Purine metabolism [PATH:ko00230]	DPO3G, dnaX; DNA polymerase III subunit gamma/tau [EC:2.7.7.7]	4	C:DNA polymerase III complex; F:ATP binding; F:DNA-directed DNA polymerase activity; P:DNA replication	IPR003593 (SMART); IPR012763 (TIGRFAM); G3DSA:1.10.8.60 (GENE3D); PF13177 (PFAM); G3DSA:3.40.50.300 (GENE3D); PTHR11669 (PANTHER); PTHR11669:SF0 (PANTHER); IPR027417 (SUPERFAMILY)
F3vF4	2:PE1,SE1	209.380.con.0002	788993	G	A	7487.92	158	0.93	Nonsyn	gcg	Acg	1408G>A	Ala470Thr		fig|209.380.peg.2079			DNA polymerase III subunits gamma and tau (EC 2.7.7.7)	Diaminopimelate epimerase (EC 5.1.1.7)	Leucyl-tRNA synthetase (EC 6.1.1.4)	missense_variant	MODERATE	K02343	Metabolism	Nucleotide metabolism	00240 Pyrimidine metabolism [PATH:ko00240]	DPO3G, dnaX; DNA polymerase III subunit gamma/tau [EC:2.7.7.7]	4	C:DNA polymerase III complex; F:ATP binding; F:DNA-directed DNA polymerase activity; P:DNA replication	IPR003593 (SMART); IPR012763 (TIGRFAM); G3DSA:1.10.8.60 (GENE3D); PF13177 (PFAM); G3DSA:3.40.50.300 (GENE3D); PTHR11669 (PANTHER); PTHR11669:SF0 (PANTHER); IPR027417 (SUPERFAMILY)
F0vF2	2:PE1,SE1	209.378.con.0001	38608	C	T	6348.02	151.5	0.78	Nonsyn	acg	aTg	254C>T	Thr85Met		fig|209.378.peg.31			DNA-directed RNA polymerase beta' subunit (EC 2.7.7.6)	tRNA-specific 2-thiouridylase MnmA (EC 2.8.1.13)	Phosphate regulon transcriptional regulatory protein PhoB (SphR)	missense_variant	MODERATE	K13797	Metabolism	Nucleotide metabolism	00230 Purine metabolism [PATH:ko00230]	rpoBC; DNA-directed RNA polymerase subunit beta-beta' [EC:2.7.7.6]	7	F:DNA binding; P:pyrimidine nucleobase metabolic process; F:DNA-directed 5'-3' RNA polymerase activity; F:ribonucleoside binding; P:transcription, DNA-templated; P:purine nucleobase metabolic process; C:nucleolus	IPR006592 (SMART); IPR007083 (PFAM); IPR010243 (TIGRFAM); G3DSA:3.90.1100.10 (GENE3D); IPR042102 (G3DSA:1.10.274.GENE3D); G3DSA:1.10.40.90 (GENE3D); IPR019462 (PFAM); IPR007120 (PFAM); IPR042102 (G3DSA:1.10.274.GENE3D); G3DSA:2.40.50.100 (GENE3D); G3DSA:2.40.50.100 (GENE3D); IPR012754 (TIGRFAM); G3DSA:3.90.1800.10 (GENE3D); IPR007645 (PFAM); G3DSA:1.10.150.390 (GENE3D); IPR007066 (PFAM); IPR03703…
F0vF2	2:PE1,SE1	209.378.con.0001	63444	C	T	5949.19	169.5	0.92	Synon	ttg	ttA	108G>A	Leu36Leu		fig|209.378.peg.51			Flagellin	hypothetical protein	hypothetical protein	synonymous_variant	LOW	K02406	Environmental Information Processing	Signal transduction	02020 Two-component system [PATH:ko02020]	fliC; flagellin	3	C:bacterial-type flagellum filament; F:structural molecule activity; P:bacterial-type flagellum-dependent cell motility	IPR001492 (PRINTS); IPR001029 (PFAM); G3DSA:1.20.1330.10 (GENE3D); G3DSA:2.170.280.10 (GENE3D); G3DSA:2.30.220.10 (GENE3D); IPR010810 (PFAM); IPR001029 (PFAM); G3DSA:1.20.58.1830 (GENE3D); PTHR42792:SF2 (PANTHER); PTHR42792 (PANTHER); SSF64518 (SUPERFAMILY)
F0vF2	2:PE1,SE1	209.378.con.0001	63444	C	T	5949.19	169.5	0.92	Synon	ttg	ttA	108G>A	Leu36Leu		fig|209.378.peg.51			Flagellin	hypothetical protein	hypothetical protein	synonymous_variant	LOW	K02406	Cellular Processes	Cell motility	02040 Flagellar assembly [PATH:ko02040]	fliC; flagellin	3	C:bacterial-type flagellum filament; F:structural molecule activity; P:bacterial-type flagellum-dependent cell motility	IPR001492 (PRINTS); IPR001029 (PFAM); G3DSA:1.20.1330.10 (GENE3D); G3DSA:2.170.280.10 (GENE3D); G3DSA:2.30.220.10 (GENE3D); IPR010810 (PFAM); IPR001029 (PFAM); G3DSA:1.20.58.1830 (GENE3D); PTHR42792:SF2 (PANTHER); PTHR42792 (PANTHER); SSF64518 (SUPERFAMILY)
F0vF2	2:PE1,SE1	209.378.con.0001	63444	C	T	5949.19	169.5	0.92	Synon	ttg	ttA	108G>A	Leu36Leu		fig|209.378.peg.51			Flagellin	hypothetical protein	hypothetical protein	synonymous_variant	LOW	K02406	Organismal Systems	Immune system	04621 NOD-like receptor signaling pathway [PATH:ko04621]	fliC; flagellin	3	C:bacterial-type flagellum filament; F:structural molecule activity; P:bacterial-type flagellum-dependent cell motility	IPR001492 (PRINTS); IPR001029 (PFAM); G3DSA:1.20.1330.10 (GENE3D); G3DSA:2.170.280.10 (GENE3D); G3DSA:2.30.220.10 (GENE3D); IPR010810 (PFAM); IPR001029 (PFAM); G3DSA:1.20.58.1830 (GENE3D); PTHR42792:SF2 (PANTHER); PTHR42792 (PANTHER); SSF64518 (SUPERFAMILY)
F0vF2	2:PE1,SE1	209.378.con.0001	63444	C	T	5949.19	169.5	0.92	Synon	ttg	ttA	108G>A	Leu36Leu		fig|209.378.peg.51			Flagellin	hypothetical protein	hypothetical protein	synonymous_variant	LOW	K02406	Organismal Systems	Environmental adaptation	04626 Plant-pathogen interaction [PATH:ko04626]	fliC; flagellin	3	C:bacterial-type flagellum filament; F:structural molecule activity; P:bacterial-type flagellum-dependent cell motility	IPR001492 (PRINTS); IPR001029 (PFAM); G3DSA:1.20.1330.10 (GENE3D); G3DSA:2.170.280.10 (GENE3D); G3DSA:2.30.220.10 (GENE3D); IPR010810 (PFAM); IPR001029 (PFAM); G3DSA:1.20.58.1830 (GENE3D); PTHR42792:SF2 (PANTHER); PTHR42792 (PANTHER); SSF64518 (SUPERFAMILY)
F0vF2	2:PE1,SE1	209.378.con.0001	63444	C	T	5949.19	169.5	0.92	Synon	ttg	ttA	108G>A	Leu36Leu		fig|209.378.peg.51			Flagellin	hypothetical protein	hypothetical protein	synonymous_variant	LOW	K02406	Human Diseases	Infectious diseases	05132 Salmonella infection [PATH:ko05132]	fliC; flagellin	3	C:bacterial-type flagellum filament; F:structural molecule activity; P:bacterial-type flagellum-dependent cell motility	IPR001492 (PRINTS); IPR001029 (PFAM); G3DSA:1.20.1330.10 (GENE3D); G3DSA:2.170.280.10 (GENE3D); G3DSA:2.30.220.10 (GENE3D); IPR010810 (PFAM); IPR001029 (PFAM); G3DSA:1.20.58.1830 (GENE3D); PTHR42792:SF2 (PANTHER); PTHR42792 (PANTHER); SSF64518 (SUPERFAMILY)
F0vF2	2:PE1,SE1	209.378.con.0001	63444	C	T	5949.19	169.5	0.92	Synon	ttg	ttA	108G>A	Leu36Leu		fig|209.378.peg.51			Flagellin	hypothetical protein	hypothetical protein	synonymous_variant	LOW	K02406	Human Diseases	Infectious diseases	05134 Legionellosis [PATH:ko05134]	fliC; flagellin	3	C:bacterial-type flagellum filament; F:structural molecule activity; P:bacterial-type flagellum-dependent cell motility	IPR001492 (PRINTS); IPR001029 (PFAM); G3DSA:1.20.1330.10 (GENE3D); G3DSA:2.170.280.10 (GENE3D); G3DSA:2.30.220.10 (GENE3D); IPR010810 (PFAM); IPR001029 (PFAM); G3DSA:1.20.58.1830 (GENE3D); PTHR42792:SF2 (PANTHER); PTHR42792 (PANTHER); SSF64518 (SUPERFAMILY)
F0vF3	2:PE1,SE1	209.378.con.0001	63444	C	T	8240.98	159	0.9	Synon	ttg	ttA	108G>A	Leu36Leu		fig|209.378.peg.51			Flagellin	hypothetical protein	hypothetical protein	synonymous_variant	LOW	K02406	Environmental Information Processing	Signal transduction	02020 Two-component system [PATH:ko02020]	fliC; flagellin	3	C:bacterial-type flagellum filament; F:structural molecule activity; P:bacterial-type flagellum-dependent cell motility	IPR001492 (PRINTS); IPR001029 (PFAM); G3DSA:1.20.1330.10 (GENE3D); G3DSA:2.170.280.10 (GENE3D); G3DSA:2.30.220.10 (GENE3D); IPR010810 (PFAM); IPR001029 (PFAM); G3DSA:1.20.58.1830 (GENE3D); PTHR42792:SF2 (PANTHER); PTHR42792 (PANTHER); SSF64518 (SUPERFAMILY)
F0vF3	2:PE1,SE1	209.378.con.0001	63444	C	T	8240.98	159	0.9	Synon	ttg	ttA	108G>A	Leu36Leu		fig|209.378.peg.51			Flagellin	hypothetical protein	hypothetical protein	synonymous_variant	LOW	K02406	Cellular Processes	Cell motility	02040 Flagellar assembly [PATH:ko02040]	fliC; flagellin	3	C:bacterial-type flagellum filament; F:structural molecule activity; P:bacterial-type flagellum-dependent cell motility	IPR001492 (PRINTS); IPR001029 (PFAM); G3DSA:1.20.1330.10 (GENE3D); G3DSA:2.170.280.10 (GENE3D); G3DSA:2.30.220.10 (GENE3D); IPR010810 (PFAM); IPR001029 (PFAM); G3DSA:1.20.58.1830 (GENE3D); PTHR42792:SF2 (PANTHER); PTHR42792 (PANTHER); SSF64518 (SUPERFAMILY)
F0vF3	2:PE1,SE1	209.378.con.0001	63444	C	T	8240.98	159	0.9	Synon	ttg	ttA	108G>A	Leu36Leu		fig|209.378.peg.51			Flagellin	hypothetical protein	hypothetical protein	synonymous_variant	LOW	K02406	Organismal Systems	Immune system	04621 NOD-like receptor signaling pathway [PATH:ko04621]	fliC; flagellin	3	C:bacterial-type flagellum filament; F:structural molecule activity; P:bacterial-type flagellum-dependent cell motility	IPR001492 (PRINTS); IPR001029 (PFAM); G3DSA:1.20.1330.10 (GENE3D); G3DSA:2.170.280.10 (GENE3D); G3DSA:2.30.220.10 (GENE3D); IPR010810 (PFAM); IPR001029 (PFAM); G3DSA:1.20.58.1830 (GENE3D); PTHR42792:SF2 (PANTHER); PTHR42792 (PANTHER); SSF64518 (SUPERFAMILY)
F0vF3	2:PE1,SE1	209.378.con.0001	63444	C	T	8240.98	159	0.9	Synon	ttg	ttA	108G>A	Leu36Leu		fig|209.378.peg.51			Flagellin	hypothetical protein	hypothetical protein	synonymous_variant	LOW	K02406	Organismal Systems	Environmental adaptation	04626 Plant-pathogen interaction [PATH:ko04626]	fliC; flagellin	3	C:bacterial-type flagellum filament; F:structural molecule activity; P:bacterial-type flagellum-dependent cell motility	IPR001492 (PRINTS); IPR001029 (PFAM); G3DSA:1.20.1330.10 (GENE3D); G3DSA:2.170.280.10 (GENE3D); G3DSA:2.30.220.10 (GENE3D); IPR010810 (PFAM); IPR001029 (PFAM); G3DSA:1.20.58.1830 (GENE3D); PTHR42792:SF2 (PANTHER); PTHR42792 (PANTHER); SSF64518 (SUPERFAMILY)
F0vF3	2:PE1,SE1	209.378.con.0001	63444	C	T	8240.98	159	0.9	Synon	ttg	ttA	108G>A	Leu36Leu		fig|209.378.peg.51			Flagellin	hypothetical protein	hypothetical protein	synonymous_variant	LOW	K02406	Human Diseases	Infectious diseases	05132 Salmonella infection [PATH:ko05132]	fliC; flagellin	3	C:bacterial-type flagellum filament; F:structural molecule activity; P:bacterial-type flagellum-dependent cell motility	IPR001492 (PRINTS); IPR001029 (PFAM); G3DSA:1.20.1330.10 (GENE3D); G3DSA:2.170.280.10 (GENE3D); G3DSA:2.30.220.10 (GENE3D); IPR010810 (PFAM); IPR001029 (PFAM); G3DSA:1.20.58.1830 (GENE3D); PTHR42792:SF2 (PANTHER); PTHR42792 (PANTHER); SSF64518 (SUPERFAMILY)
F0vF3	2:PE1,SE1	209.378.con.0001	63444	C	T	8240.98	159	0.9	Synon	ttg	ttA	108G>A	Leu36Leu		fig|209.378.peg.51			Flagellin	hypothetical protein	hypothetical protein	synonymous_variant	LOW	K02406	Human Diseases	Infectious diseases	05134 Legionellosis [PATH:ko05134]	fliC; flagellin	3	C:bacterial-type flagellum filament; F:structural molecule activity; P:bacterial-type flagellum-dependent cell motility	IPR001492 (PRINTS); IPR001029 (PFAM); G3DSA:1.20.1330.10 (GENE3D); G3DSA:2.170.280.10 (GENE3D); G3DSA:2.30.220.10 (GENE3D); IPR010810 (PFAM); IPR001029 (PFAM); G3DSA:1.20.58.1830 (GENE3D); PTHR42792:SF2 (PANTHER); PTHR42792 (PANTHER); SSF64518 (SUPERFAMILY)
F0vF4	2:PE1,SE1	209.378.con.0001	63444	C	T	7542.71	150.5	0.92	Synon	ttg	ttA	108G>A	Leu36Leu		fig|209.378.peg.51			Flagellin	hypothetical protein	hypothetical protein	synonymous_variant	LOW	K02406	Environmental Information Processing	Signal transduction	02020 Two-component system [PATH:ko02020]	fliC; flagellin	3	C:bacterial-type flagellum filament; F:structural molecule activity; P:bacterial-type flagellum-dependent cell motility	IPR001492 (PRINTS); IPR001029 (PFAM); G3DSA:1.20.1330.10 (GENE3D); G3DSA:2.170.280.10 (GENE3D); G3DSA:2.30.220.10 (GENE3D); IPR010810 (PFAM); IPR001029 (PFAM); G3DSA:1.20.58.1830 (GENE3D); PTHR42792:SF2 (PANTHER); PTHR42792 (PANTHER); SSF64518 (SUPERFAMILY)
F0vF4	2:PE1,SE1	209.378.con.0001	63444	C	T	7542.71	150.5	0.92	Synon	ttg	ttA	108G>A	Leu36Leu		fig|209.378.peg.51			Flagellin	hypothetical protein	hypothetical protein	synonymous_variant	LOW	K02406	Cellular Processes	Cell motility	02040 Flagellar assembly [PATH:ko02040]	fliC; flagellin	3	C:bacterial-type flagellum filament; F:structural molecule activity; P:bacterial-type flagellum-dependent cell motility	IPR001492 (PRINTS); IPR001029 (PFAM); G3DSA:1.20.1330.10 (GENE3D); G3DSA:2.170.280.10 (GENE3D); G3DSA:2.30.220.10 (GENE3D); IPR010810 (PFAM); IPR001029 (PFAM); G3DSA:1.20.58.1830 (GENE3D); PTHR42792:SF2 (PANTHER); PTHR42792 (PANTHER); SSF64518 (SUPERFAMILY)
F0vF4	2:PE1,SE1	209.378.con.0001	63444	C	T	7542.71	150.5	0.92	Synon	ttg	ttA	108G>A	Leu36Leu		fig|209.378.peg.51			Flagellin	hypothetical protein	hypothetical protein	synonymous_variant	LOW	K02406	Organismal Systems	Immune system	04621 NOD-like receptor signaling pathway [PATH:ko04621]	fliC; flagellin	3	C:bacterial-type flagellum filament; F:structural molecule activity; P:bacterial-type flagellum-dependent cell motility	IPR001492 (PRINTS); IPR001029 (PFAM); G3DSA:1.20.1330.10 (GENE3D); G3DSA:2.170.280.10 (GENE3D); G3DSA:2.30.220.10 (GENE3D); IPR010810 (PFAM); IPR001029 (PFAM); G3DSA:1.20.58.1830 (GENE3D); PTHR42792:SF2 (PANTHER); PTHR42792 (PANTHER); SSF64518 (SUPERFAMILY)
F0vF4	2:PE1,SE1	209.378.con.0001	63444	C	T	7542.71	150.5	0.92	Synon	ttg	ttA	108G>A	Leu36Leu		fig|209.378.peg.51			Flagellin	hypothetical protein	hypothetical protein	synonymous_variant	LOW	K02406	Organismal Systems	Environmental adaptation	04626 Plant-pathogen interaction [PATH:ko04626]	fliC; flagellin	3	C:bacterial-type flagellum filament; F:structural molecule activity; P:bacterial-type flagellum-dependent cell motility	IPR001492 (PRINTS); IPR001029 (PFAM); G3DSA:1.20.1330.10 (GENE3D); G3DSA:2.170.280.10 (GENE3D); G3DSA:2.30.220.10 (GENE3D); IPR010810 (PFAM); IPR001029 (PFAM); G3DSA:1.20.58.1830 (GENE3D); PTHR42792:SF2 (PANTHER); PTHR42792 (PANTHER); SSF64518 (SUPERFAMILY)
F0vF4	2:PE1,SE1	209.378.con.0001	63444	C	T	7542.71	150.5	0.92	Synon	ttg	ttA	108G>A	Leu36Leu		fig|209.378.peg.51			Flagellin	hypothetical protein	hypothetical protein	synonymous_variant	LOW	K02406	Human Diseases	Infectious diseases	05132 Salmonella infection [PATH:ko05132]	fliC; flagellin	3	C:bacterial-type flagellum filament; F:structural molecule activity; P:bacterial-type flagellum-dependent cell motility	IPR001492 (PRINTS); IPR001029 (PFAM); G3DSA:1.20.1330.10 (GENE3D); G3DSA:2.170.280.10 (GENE3D); G3DSA:2.30.220.10 (GENE3D); IPR010810 (PFAM); IPR001029 (PFAM); G3DSA:1.20.58.1830 (GENE3D); PTHR42792:SF2 (PANTHER); PTHR42792 (PANTHER); SSF64518 (SUPERFAMILY)
F0vF4	2:PE1,SE1	209.378.con.0001	63444	C	T	7542.71	150.5	0.92	Synon	ttg	ttA	108G>A	Leu36Leu		fig|209.378.peg.51			Flagellin	hypothetical protein	hypothetical protein	synonymous_variant	LOW	K02406	Human Diseases	Infectious diseases	05134 Legionellosis [PATH:ko05134]	fliC; flagellin	3	C:bacterial-type flagellum filament; F:structural molecule activity; P:bacterial-type flagellum-dependent cell motility	IPR001492 (PRINTS); IPR001029 (PFAM); G3DSA:1.20.1330.10 (GENE3D); G3DSA:2.170.280.10 (GENE3D); G3DSA:2.30.220.10 (GENE3D); IPR010810 (PFAM); IPR001029 (PFAM); G3DSA:1.20.58.1830 (GENE3D); PTHR42792:SF2 (PANTHER); PTHR42792 (PANTHER); SSF64518 (SUPERFAMILY)
F0vF2	2:PE1,SE1	209.378.con.0001	38608	C	T	6348.02	151.5	0.78	Nonsyn	acg	aTg	254C>T	Thr85Met		fig|209.378.peg.31			DNA-directed RNA polymerase beta' subunit (EC 2.7.7.6)	tRNA-specific 2-thiouridylase MnmA (EC 2.8.1.13)	Phosphate regulon transcriptional regulatory protein PhoB (SphR)	missense_variant	MODERATE	K13797	Metabolism	Nucleotide metabolism	00240 Pyrimidine metabolism [PATH:ko00240]	rpoBC; DNA-directed RNA polymerase subunit beta-beta' [EC:2.7.7.6]	7	F:DNA binding; P:pyrimidine nucleobase metabolic process; F:DNA-directed 5'-3' RNA polymerase activity; F:ribonucleoside binding; P:transcription, DNA-templated; P:purine nucleobase metabolic process; C:nucleolus	IPR006592 (SMART); IPR007083 (PFAM); IPR010243 (TIGRFAM); G3DSA:3.90.1100.10 (GENE3D); IPR042102 (G3DSA:1.10.274.GENE3D); G3DSA:1.10.40.90 (GENE3D); IPR019462 (PFAM); IPR007120 (PFAM); IPR042102 (G3DSA:1.10.274.GENE3D); G3DSA:2.40.50.100 (GENE3D); G3DSA:2.40.50.100 (GENE3D); IPR012754 (TIGRFAM); G3DSA:3.90.1800.10 (GENE3D); IPR007645 (PFAM); G3DSA:1.10.150.390 (GENE3D); IPR007066 (PFAM); IPR03703…
F0vF2	2:PE1,SE1	209.378.con.0001	45780	C	T	5434.44	156.5	0.97	Nonsyn	cgt	Tgt	7426C>T	Arg2476Cys		fig|209.378.peg.31			DNA-directed RNA polymerase beta' subunit (EC 2.7.7.6)	tRNA-specific 2-thiouridylase MnmA (EC 2.8.1.13)	Phosphate regulon transcriptional regulatory protein PhoB (SphR)	missense_variant	MODERATE	K13797	Metabolism	Nucleotide metabolism	00230 Purine metabolism [PATH:ko00230]	rpoBC; DNA-directed RNA polymerase subunit beta-beta' [EC:2.7.7.6]	7	F:DNA binding; P:pyrimidine nucleobase metabolic process; F:DNA-directed 5'-3' RNA polymerase activity; F:ribonucleoside binding; P:transcription, DNA-templated; P:purine nucleobase metabolic process; C:nucleolus	IPR006592 (SMART); IPR007083 (PFAM); IPR010243 (TIGRFAM); G3DSA:3.90.1100.10 (GENE3D); IPR042102 (G3DSA:1.10.274.GENE3D); G3DSA:1.10.40.90 (GENE3D); IPR019462 (PFAM); IPR007120 (PFAM); IPR042102 (G3DSA:1.10.274.GENE3D); G3DSA:2.40.50.100 (GENE3D); G3DSA:2.40.50.100 (GENE3D); IPR012754 (TIGRFAM); G3DSA:3.90.1800.10 (GENE3D); IPR007645 (PFAM); G3DSA:1.10.150.390 (GENE3D); IPR007066 (PFAM); IPR03703…
F0vF2	2:PE1,SE1	209.378.con.0001	45780	C	T	5434.44	156.5	0.97	Nonsyn	cgt	Tgt	7426C>T	Arg2476Cys		fig|209.378.peg.31			DNA-directed RNA polymerase beta' subunit (EC 2.7.7.6)	tRNA-specific 2-thiouridylase MnmA (EC 2.8.1.13)	Phosphate regulon transcriptional regulatory protein PhoB (SphR)	missense_variant	MODERATE	K13797	Metabolism	Nucleotide metabolism	00240 Pyrimidine metabolism [PATH:ko00240]	rpoBC; DNA-directed RNA polymerase subunit beta-beta' [EC:2.7.7.6]	7	F:DNA binding; P:pyrimidine nucleobase metabolic process; F:DNA-directed 5'-3' RNA polymerase activity; F:ribonucleoside binding; P:transcription, DNA-templated; P:purine nucleobase metabolic process; C:nucleolus	IPR006592 (SMART); IPR007083 (PFAM); IPR010243 (TIGRFAM); G3DSA:3.90.1100.10 (GENE3D); IPR042102 (G3DSA:1.10.274.GENE3D); G3DSA:1.10.40.90 (GENE3D); IPR019462 (PFAM); IPR007120 (PFAM); IPR042102 (G3DSA:1.10.274.GENE3D); G3DSA:2.40.50.100 (GENE3D); G3DSA:2.40.50.100 (GENE3D); IPR012754 (TIGRFAM); G3DSA:3.90.1800.10 (GENE3D); IPR007645 (PFAM); G3DSA:1.10.150.390 (GENE3D); IPR007066 (PFAM); IPR03703…
F0vF3	2:PE1,SE1	209.378.con.0001	45780	C	T	7300.22	155.5	0.96	Nonsyn	cgt	Tgt	7426C>T	Arg2476Cys		fig|209.378.peg.31			DNA-directed RNA polymerase beta' subunit (EC 2.7.7.6)	tRNA-specific 2-thiouridylase MnmA (EC 2.8.1.13)	Phosphate regulon transcriptional regulatory protein PhoB (SphR)	missense_variant	MODERATE	K13797	Metabolism	Nucleotide metabolism	00230 Purine metabolism [PATH:ko00230]	rpoBC; DNA-directed RNA polymerase subunit beta-beta' [EC:2.7.7.6]	7	F:DNA binding; P:pyrimidine nucleobase metabolic process; F:DNA-directed 5'-3' RNA polymerase activity; F:ribonucleoside binding; P:transcription, DNA-templated; P:purine nucleobase metabolic process; C:nucleolus	IPR006592 (SMART); IPR007083 (PFAM); IPR010243 (TIGRFAM); G3DSA:3.90.1100.10 (GENE3D); IPR042102 (G3DSA:1.10.274.GENE3D); G3DSA:1.10.40.90 (GENE3D); IPR019462 (PFAM); IPR007120 (PFAM); IPR042102 (G3DSA:1.10.274.GENE3D); G3DSA:2.40.50.100 (GENE3D); G3DSA:2.40.50.100 (GENE3D); IPR012754 (TIGRFAM); G3DSA:3.90.1800.10 (GENE3D); IPR007645 (PFAM); G3DSA:1.10.150.390 (GENE3D); IPR007066 (PFAM); IPR03703…
F0vF3	2:PE1,SE1	209.378.con.0001	45780	C	T	7300.22	155.5	0.96	Nonsyn	cgt	Tgt	7426C>T	Arg2476Cys		fig|209.378.peg.31			DNA-directed RNA polymerase beta' subunit (EC 2.7.7.6)	tRNA-specific 2-thiouridylase MnmA (EC 2.8.1.13)	Phosphate regulon transcriptional regulatory protein PhoB (SphR)	missense_variant	MODERATE	K13797	Metabolism	Nucleotide metabolism	00240 Pyrimidine metabolism [PATH:ko00240]	rpoBC; DNA-directed RNA polymerase subunit beta-beta' [EC:2.7.7.6]	7	F:DNA binding; P:pyrimidine nucleobase metabolic process; F:DNA-directed 5'-3' RNA polymerase activity; F:ribonucleoside binding; P:transcription, DNA-templated; P:purine nucleobase metabolic process; C:nucleolus	IPR006592 (SMART); IPR007083 (PFAM); IPR010243 (TIGRFAM); G3DSA:3.90.1100.10 (GENE3D); IPR042102 (G3DSA:1.10.274.GENE3D); G3DSA:1.10.40.90 (GENE3D); IPR019462 (PFAM); IPR007120 (PFAM); IPR042102 (G3DSA:1.10.274.GENE3D); G3DSA:2.40.50.100 (GENE3D); G3DSA:2.40.50.100 (GENE3D); IPR012754 (TIGRFAM); G3DSA:3.90.1800.10 (GENE3D); IPR007645 (PFAM); G3DSA:1.10.150.390 (GENE3D); IPR007066 (PFAM); IPR03703…
F0vF4	2:PE1,SE1	209.378.con.0001	45780	C	T	8762.2	179.5	0.97	Nonsyn	cgt	Tgt	7426C>T	Arg2476Cys		fig|209.378.peg.31			DNA-directed RNA polymerase beta' subunit (EC 2.7.7.6)	tRNA-specific 2-thiouridylase MnmA (EC 2.8.1.13)	Phosphate regulon transcriptional regulatory protein PhoB (SphR)	missense_variant	MODERATE	K13797	Metabolism	Nucleotide metabolism	00230 Purine metabolism [PATH:ko00230]	rpoBC; DNA-directed RNA polymerase subunit beta-beta' [EC:2.7.7.6]	7	F:DNA binding; P:pyrimidine nucleobase metabolic process; F:DNA-directed 5'-3' RNA polymerase activity; F:ribonucleoside binding; P:transcription, DNA-templated; P:purine nucleobase metabolic process; C:nucleolus	IPR006592 (SMART); IPR007083 (PFAM); IPR010243 (TIGRFAM); G3DSA:3.90.1100.10 (GENE3D); IPR042102 (G3DSA:1.10.274.GENE3D); G3DSA:1.10.40.90 (GENE3D); IPR019462 (PFAM); IPR007120 (PFAM); IPR042102 (G3DSA:1.10.274.GENE3D); G3DSA:2.40.50.100 (GENE3D); G3DSA:2.40.50.100 (GENE3D); IPR012754 (TIGRFAM); G3DSA:3.90.1800.10 (GENE3D); IPR007645 (PFAM); G3DSA:1.10.150.390 (GENE3D); IPR007066 (PFAM); IPR03703…
F0vF4	2:PE1,SE1	209.378.con.0001	45780	C	T	8762.2	179.5	0.97	Nonsyn	cgt	Tgt	7426C>T	Arg2476Cys		fig|209.378.peg.31			DNA-directed RNA polymerase beta' subunit (EC 2.7.7.6)	tRNA-specific 2-thiouridylase MnmA (EC 2.8.1.13)	Phosphate regulon transcriptional regulatory protein PhoB (SphR)	missense_variant	MODERATE	K13797	Metabolism	Nucleotide metabolism	00240 Pyrimidine metabolism [PATH:ko00240]	rpoBC; DNA-directed RNA polymerase subunit beta-beta' [EC:2.7.7.6]	7	F:DNA binding; P:pyrimidine nucleobase metabolic process; F:DNA-directed 5'-3' RNA polymerase activity; F:ribonucleoside binding; P:transcription, DNA-templated; P:purine nucleobase metabolic process; C:nucleolus	IPR006592 (SMART); IPR007083 (PFAM); IPR010243 (TIGRFAM); G3DSA:3.90.1100.10 (GENE3D); IPR042102 (G3DSA:1.10.274.GENE3D); G3DSA:1.10.40.90 (GENE3D); IPR019462 (PFAM); IPR007120 (PFAM); IPR042102 (G3DSA:1.10.274.GENE3D); G3DSA:2.40.50.100 (GENE3D); G3DSA:2.40.50.100 (GENE3D); IPR012754 (TIGRFAM); G3DSA:3.90.1800.10 (GENE3D); IPR007645 (PFAM); G3DSA:1.10.150.390 (GENE3D); IPR007066 (PFAM); IPR03703…
F2vF3	2:PE1,SE1	209.379.con.0001	1385009	A	G	6933.89	148	0.91	Nonsyn	atg	aCg	254T>C	Met85Thr		fig|209.379.peg.1327			DNA-directed RNA polymerase beta' subunit (EC 2.7.7.6)	Phosphate regulon transcriptional regulatory protein PhoB (SphR)	tRNA-specific 2-thiouridylase MnmA (EC 2.8.1.13)	missense_variant	MODERATE	K13797	Metabolism	Nucleotide metabolism	00230 Purine metabolism [PATH:ko00230]	rpoBC; DNA-directed RNA polymerase subunit beta-beta' [EC:2.7.7.6]	7	F:DNA binding; P:pyrimidine nucleobase metabolic process; F:DNA-directed 5'-3' RNA polymerase activity; F:ribonucleoside binding; P:transcription, DNA-templated; P:purine nucleobase metabolic process; C:nucleolus	IPR006592 (SMART); G3DSA:3.90.1100.10 (GENE3D); IPR007083 (PFAM); IPR007081 (PFAM); G3DSA:3.90.1800.10 (GENE3D); IPR007641 (PFAM); IPR037033 (G3DSA:2.40.270.GENE3D); IPR007066 (PFAM); IPR042102 (G3DSA:1.10.274.GENE3D); G3DSA:1.10.40.90 (GENE3D); IPR037034 (G3DSA:3.90.1110.GENE3D); G3DSA:3.90.1100.10 (GENE3D); IPR019462 (PFAM); IPR014724 (G3DSA:2.40.50.GENE3D); IPR007120 (PFAM); IPR007644 (PFAM); …
F2vF3	2:PE1,SE1	209.379.con.0001	1385009	A	G	6933.89	148	0.91	Nonsyn	atg	aCg	254T>C	Met85Thr		fig|209.379.peg.1327			DNA-directed RNA polymerase beta' subunit (EC 2.7.7.6)	Phosphate regulon transcriptional regulatory protein PhoB (SphR)	tRNA-specific 2-thiouridylase MnmA (EC 2.8.1.13)	missense_variant	MODERATE	K13797	Metabolism	Nucleotide metabolism	00240 Pyrimidine metabolism [PATH:ko00240]	rpoBC; DNA-directed RNA polymerase subunit beta-beta' [EC:2.7.7.6]	7	F:DNA binding; P:pyrimidine nucleobase metabolic process; F:DNA-directed 5'-3' RNA polymerase activity; F:ribonucleoside binding; P:transcription, DNA-templated; P:purine nucleobase metabolic process; C:nucleolus	IPR006592 (SMART); G3DSA:3.90.1100.10 (GENE3D); IPR007083 (PFAM); IPR007081 (PFAM); G3DSA:3.90.1800.10 (GENE3D); IPR007641 (PFAM); IPR037033 (G3DSA:2.40.270.GENE3D); IPR007066 (PFAM); IPR042102 (G3DSA:1.10.274.GENE3D); G3DSA:1.10.40.90 (GENE3D); IPR037034 (G3DSA:3.90.1110.GENE3D); G3DSA:3.90.1100.10 (GENE3D); IPR019462 (PFAM); IPR014724 (G3DSA:2.40.50.GENE3D); IPR007120 (PFAM); IPR007644 (PFAM); …
F2vF4	2:PE1,SE1	209.379.con.0001	1385009	A	G	9199.47	174	0.96	Nonsyn	atg	aCg	254T>C	Met85Thr		fig|209.379.peg.1327			DNA-directed RNA polymerase beta' subunit (EC 2.7.7.6)	Phosphate regulon transcriptional regulatory protein PhoB (SphR)	tRNA-specific 2-thiouridylase MnmA (EC 2.8.1.13)	missense_variant	MODERATE	K13797	Metabolism	Nucleotide metabolism	00230 Purine metabolism [PATH:ko00230]	rpoBC; DNA-directed RNA polymerase subunit beta-beta' [EC:2.7.7.6]	7	F:DNA binding; P:pyrimidine nucleobase metabolic process; F:DNA-directed 5'-3' RNA polymerase activity; F:ribonucleoside binding; P:transcription, DNA-templated; P:purine nucleobase metabolic process; C:nucleolus	IPR006592 (SMART); G3DSA:3.90.1100.10 (GENE3D); IPR007083 (PFAM); IPR007081 (PFAM); G3DSA:3.90.1800.10 (GENE3D); IPR007641 (PFAM); IPR037033 (G3DSA:2.40.270.GENE3D); IPR007066 (PFAM); IPR042102 (G3DSA:1.10.274.GENE3D); G3DSA:1.10.40.90 (GENE3D); IPR037034 (G3DSA:3.90.1110.GENE3D); G3DSA:3.90.1100.10 (GENE3D); IPR019462 (PFAM); IPR014724 (G3DSA:2.40.50.GENE3D); IPR007120 (PFAM); IPR007644 (PFAM); …
F2vF4	2:PE1,SE1	209.379.con.0001	1385009	A	G	9199.47	174	0.96	Nonsyn	atg	aCg	254T>C	Met85Thr		fig|209.379.peg.1327			DNA-directed RNA polymerase beta' subunit (EC 2.7.7.6)	Phosphate regulon transcriptional regulatory protein PhoB (SphR)	tRNA-specific 2-thiouridylase MnmA (EC 2.8.1.13)	missense_variant	MODERATE	K13797	Metabolism	Nucleotide metabolism	00240 Pyrimidine metabolism [PATH:ko00240]	rpoBC; DNA-directed RNA polymerase subunit beta-beta' [EC:2.7.7.6]	7	F:DNA binding; P:pyrimidine nucleobase metabolic process; F:DNA-directed 5'-3' RNA polymerase activity; F:ribonucleoside binding; P:transcription, DNA-templated; P:purine nucleobase metabolic process; C:nucleolus	IPR006592 (SMART); G3DSA:3.90.1100.10 (GENE3D); IPR007083 (PFAM); IPR007081 (PFAM); G3DSA:3.90.1800.10 (GENE3D); IPR007641 (PFAM); IPR037033 (G3DSA:2.40.270.GENE3D); IPR007066 (PFAM); IPR042102 (G3DSA:1.10.274.GENE3D); G3DSA:1.10.40.90 (GENE3D); IPR037034 (G3DSA:3.90.1110.GENE3D); G3DSA:3.90.1100.10 (GENE3D); IPR019462 (PFAM); IPR014724 (G3DSA:2.40.50.GENE3D); IPR007120 (PFAM); IPR007644 (PFAM); …
F0vF4	2:PE1,SE1	209.378.con.0001	459903	G	A	7393.38	166.5	0.94	Nonsyn	gat	Aat	331G>A	Asp111Asn		fig|209.378.peg.443			Exopolyphosphatase (EC 3.6.1.11)	Aspartyl-tRNA synthetase (EC 6.1.1.12) @ Aspartyl-tRNA(Asn) synthetase (EC 6.1.1.23)	hypothetical protein	missense_variant	MODERATE	K01524	Metabolism	Nucleotide metabolism	00230 Purine metabolism [PATH:ko00230]	ppx-gppA; exopolyphosphatase / guanosine-5'-triphosphate,3'-diphosphate pyrophosphatase [EC:3.6.1.11 3.6.1.40]			G3DSA:1.10.3210.10 (GENE3D); IPR030673 (PIRSF); G3DSA:3.30.420.150 (GENE3D); G3DSA:3.30.420.40 (GENE3D); IPR003695 (PFAM); PTHR30005:SF12 (PANTHER); PTHR30005 (PANTHER); TRANSMEMBRANE (PHOBIUS); NON_CYTOPLASMIC_DOMAIN (PHOBIUS); CYTOPLASMIC_DOMAIN (PHOBIUS); SSF53067 (SUPERFAMILY); SSF109604 (SUPERFAMILY); SSF53067 (SUPERFAMILY)
F2vF4	2:PE1,SE1	209.379.con.0001	963716	C	T	7400.58	164.5	0.92	Nonsyn	gat	Aat	331G>A	Asp111Asn		fig|209.379.peg.913			Exopolyphosphatase (EC 3.6.1.11)	hypothetical protein	Aspartyl-tRNA synthetase (EC 6.1.1.12) @ Aspartyl-tRNA(Asn) synthetase (EC 6.1.1.23)	missense_variant	MODERATE	K01524	Metabolism	Nucleotide metabolism	00230 Purine metabolism [PATH:ko00230]	ppx-gppA; exopolyphosphatase / guanosine-5'-triphosphate,3'-diphosphate pyrophosphatase [EC:3.6.1.11 3.6.1.40]			G3DSA:1.10.3210.10 (GENE3D); IPR030673 (PIRSF); G3DSA:3.30.420.150 (GENE3D); G3DSA:3.30.420.40 (GENE3D); IPR003695 (PFAM); PTHR30005:SF12 (PANTHER); PTHR30005 (PANTHER); TRANSMEMBRANE (PHOBIUS); NON_CYTOPLASMIC_DOMAIN (PHOBIUS); CYTOPLASMIC_DOMAIN (PHOBIUS); SSF53067 (SUPERFAMILY); SSF109604 (SUPERFAMILY); SSF53067 (SUPERFAMILY)
F3vF4	2:PE1,SE1	209.380.con.0002	912257	C	T	7400.58	164.5	0.92	Nonsyn	gat	Aat	331G>A	Asp111Asn		fig|209.380.peg.2184			Exopolyphosphatase (EC 3.6.1.11)	hypothetical protein	Aspartyl-tRNA synthetase (EC 6.1.1.12) @ Aspartyl-tRNA(Asn) synthetase (EC 6.1.1.23)	missense_variant	MODERATE	K01524	Metabolism	Nucleotide metabolism	00230 Purine metabolism [PATH:ko00230]	ppx-gppA; exopolyphosphatase / guanosine-5'-triphosphate,3'-diphosphate pyrophosphatase [EC:3.6.1.11 3.6.1.40]			G3DSA:1.10.3210.10 (GENE3D); IPR030673 (PIRSF); G3DSA:3.30.420.150 (GENE3D); G3DSA:3.30.420.40 (GENE3D); IPR003695 (PFAM); PTHR30005:SF12 (PANTHER); PTHR30005 (PANTHER); TRANSMEMBRANE (PHOBIUS); NON_CYTOPLASMIC_DOMAIN (PHOBIUS); CYTOPLASMIC_DOMAIN (PHOBIUS); SSF53067 (SUPERFAMILY); SSF109604 (SUPERFAMILY); SSF53067 (SUPERFAMILY)
F0vF4	2:PE1,SE1	209.378.con.0001	989247	A	T	7406.7	145.5	0.95	Nonsyn	atg	Ttg	793A>T	Met265Leu		fig|209.378.peg.923			Guanosine-3',5'-bis(diphosphate) 3'-pyrophosphohydrolase (EC 3.1.7.2) / GTP pyrophosphokinase (EC 2.7.6.5), (p)ppGpp synthetase II	Fumarate hydratase class II (EC 4.2.1.2)	tRNA(1)(Val) (adenine(37)-N(6))-methyltransferase (EC 2.1.1.223)	missense_variant	MODERATE	K01139	Metabolism	Nucleotide metabolism	00230 Purine metabolism [PATH:ko00230]	spoT; GTP diphosphokinase / guanosine-3',5'-bis(diphosphate) 3'-diphosphatase [EC:2.7.6.5 3.1.7.2]	1	P:guanosine tetraphosphate metabolic process	IPR003607 (SMART); IPR007685 (SMART); G3DSA:3.30.460.10 (GENE3D); G3DSA:3.30.70.260 (GENE3D); IPR002912 (PFAM); IPR003607 (PFAM); G3DSA:1.10.3210.10 (GENE3D); IPR007685 (PFAM); IPR004095 (PFAM); IPR012675 (G3DSA:3.10.20.GENE3D); IPR004811 (TIGRFAM); PTHR21262 (PANTHER); PTHR21262:SF0 (PANTHER); IPR002912 (PROSITE_PROFILES); SSF109604 (SUPERFAMILY); SSF55021 (SUPERFAMILY); IPR012676 (SUPERFAMILY);…
F2vF4	2:PE1,SE1	209.379.con.0001	434383	T	A	7404	138.5	0.83	Nonsyn	atg	Ttg	793A>T	Met265Leu		fig|209.379.peg.434			Guanosine-3',5'-bis(diphosphate) 3'-pyrophosphohydrolase (EC 3.1.7.2) / GTP pyrophosphokinase (EC 2.7.6.5), (p)ppGpp synthetase II	tRNA(1)(Val) (adenine(37)-N(6))-methyltransferase (EC 2.1.1.223)	Fumarate hydratase class II (EC 4.2.1.2)	missense_variant	MODERATE	K01139	Metabolism	Nucleotide metabolism	00230 Purine metabolism [PATH:ko00230]	spoT; GTP diphosphokinase / guanosine-3',5'-bis(diphosphate) 3'-diphosphatase [EC:2.7.6.5 3.1.7.2]	1	P:guanosine tetraphosphate metabolic process	IPR003607 (SMART); IPR007685 (SMART); G3DSA:3.30.460.10 (GENE3D); G3DSA:3.30.70.260 (GENE3D); IPR002912 (PFAM); IPR003607 (PFAM); G3DSA:1.10.3210.10 (GENE3D); IPR007685 (PFAM); IPR004095 (PFAM); IPR012675 (G3DSA:3.10.20.GENE3D); IPR004811 (TIGRFAM); PTHR21262 (PANTHER); PTHR21262:SF0 (PANTHER); IPR002912 (PROSITE_PROFILES); SSF109604 (SUPERFAMILY); SSF55021 (SUPERFAMILY); IPR012676 (SUPERFAMILY);…
F3vF4	2:PE1,SE1	209.380.con.0002	382960	T	A	7404	138.5	0.83	Nonsyn	atg	Ttg	793A>T	Met265Leu		fig|209.380.peg.1702			Guanosine-3',5'-bis(diphosphate) 3'-pyrophosphohydrolase (EC 3.1.7.2) / GTP pyrophosphokinase (EC 2.7.6.5), (p)ppGpp synthetase II	tRNA(1)(Val) (adenine(37)-N(6))-methyltransferase (EC 2.1.1.223)	Fumarate hydratase class II (EC 4.2.1.2)	missense_variant	MODERATE	K01139	Metabolism	Nucleotide metabolism	00230 Purine metabolism [PATH:ko00230]	spoT; GTP diphosphokinase / guanosine-3',5'-bis(diphosphate) 3'-diphosphatase [EC:2.7.6.5 3.1.7.2]	1	P:guanosine tetraphosphate metabolic process	IPR003607 (SMART); IPR007685 (SMART); G3DSA:3.30.460.10 (GENE3D); G3DSA:3.30.70.260 (GENE3D); IPR002912 (PFAM); IPR003607 (PFAM); G3DSA:1.10.3210.10 (GENE3D); IPR007685 (PFAM); IPR004095 (PFAM); IPR012675 (G3DSA:3.10.20.GENE3D); IPR004811 (TIGRFAM); PTHR21262 (PANTHER); PTHR21262:SF0 (PANTHER); IPR002912 (PROSITE_PROFILES); SSF109604 (SUPERFAMILY); SSF55021 (SUPERFAMILY); IPR012676 (SUPERFAMILY);…
F0vF2	1:PE1	209.378.con.0001	174377	G	A	3923.24	168	0.79	Nonsyn	cat	Tat	1198C>T	His400Tyr		fig|209.378.peg.149			Phosphoribosylamine--glycine ligase (EC 6.3.4.13)	hypothetical protein	hypothetical protein	missense_variant	MODERATE	K01945	Metabolism	Nucleotide metabolism	00230 Purine metabolism [PATH:ko00230]	purD; phosphoribosylamine--glycine ligase [EC:6.3.4.13]	4	F:ATP binding; F:phosphoribosylamine-glycine ligase activity; F:metal ion binding; P:purine nucleobase biosynthetic process	SM01209 (SMART); IPR020560 (SMART); G3DSA:3.30.470.20 (GENE3D); G3DSA:3.40.50.20 (GENE3D); IPR020562 (PFAM); IPR013815 (G3DSA:3.30.1490.GENE3D); IPR000115 (TIGRFAM); IPR020560 (PFAM); IPR020561 (PFAM); IPR037123 (G3DSA:3.90.600.GENE3D); PTHR43472 (PANTHER); PTHR43472:SF1 (PANTHER); IPR020559 (PROSITE_PATTERNS); IPR011761 (PROSITE_PROFILES); IPR000115 (HAMAP); IPR011054 (SUPERFAMILY); SSF56059 (SU…
F2vF3	2:PE1,SE1	209.379.con.0001	1249241	T	C	6207.09	155.5	0.94	Nonsyn	tat	Cat	1213T>C	Tyr405His		fig|209.379.peg.1208			Phosphoribosylamine--glycine ligase (EC 6.3.4.13)	hypothetical protein	hypothetical protein	missense_variant	MODERATE	K01945	Metabolism	Nucleotide metabolism	00230 Purine metabolism [PATH:ko00230]	purD; phosphoribosylamine--glycine ligase [EC:6.3.4.13]	4	F:ATP binding; F:phosphoribosylamine-glycine ligase activity; F:metal ion binding; P:purine nucleobase biosynthetic process	SM01209 (SMART); IPR020560 (SMART); IPR037123 (G3DSA:3.90.600.GENE3D); IPR013815 (G3DSA:3.30.1490.GENE3D); IPR020560 (PFAM); G3DSA:3.30.470.20 (GENE3D); IPR020561 (PFAM); IPR020562 (PFAM); G3DSA:3.40.50.20 (GENE3D); IPR000115 (TIGRFAM); PTHR43472 (PANTHER); PTHR43472:SF1 (PANTHER); IPR020559 (PROSITE_PATTERNS); IPR000115 (HAMAP); IPR011761 (PROSITE_PROFILES); IPR016185 (SUPERFAMILY); SSF56059 (SU…
F2vF4	2:PE1,SE1	209.379.con.0001	1249241	T	C	7679.46	173	0.88	Nonsyn	tat	Cat	1213T>C	Tyr405His		fig|209.379.peg.1208			Phosphoribosylamine--glycine ligase (EC 6.3.4.13)	hypothetical protein	hypothetical protein	missense_variant	MODERATE	K01945	Metabolism	Nucleotide metabolism	00230 Purine metabolism [PATH:ko00230]	purD; phosphoribosylamine--glycine ligase [EC:6.3.4.13]	4	F:ATP binding; F:phosphoribosylamine-glycine ligase activity; F:metal ion binding; P:purine nucleobase biosynthetic process	SM01209 (SMART); IPR020560 (SMART); IPR037123 (G3DSA:3.90.600.GENE3D); IPR013815 (G3DSA:3.30.1490.GENE3D); IPR020560 (PFAM); G3DSA:3.30.470.20 (GENE3D); IPR020561 (PFAM); IPR020562 (PFAM); G3DSA:3.40.50.20 (GENE3D); IPR000115 (TIGRFAM); PTHR43472 (PANTHER); PTHR43472:SF1 (PANTHER); IPR020559 (PROSITE_PATTERNS); IPR000115 (HAMAP); IPR011761 (PROSITE_PROFILES); IPR016185 (SUPERFAMILY); SSF56059 (SU…
F0vF4	2:PE1,SE1	209.378.con.0001	954385	G	A	5616.16	118	0.97	Nonsyn	gat	Aat	802G>A	Asp268Asn		fig|209.378.peg.889			3-isopropylmalate dehydratase large subunit (EC 4.2.1.33)	hypothetical protein	TsaC protein (YrdC domain) required for threonylcarbamoyladenosine t(6)A37 modification in tRNA	missense_variant	MODERATE	K01703	Metabolism	Overview	01210 2-Oxocarboxylic acid metabolism [PATH:ko01210]	leuC, IPMI-L; 3-isopropylmalate/(R)-2-methylmalate dehydratase large subunit [EC:4.2.1.33 4.2.1.35]	6	P:isoleucine biosynthetic process; P:valine biosynthetic process; P:leucine biosynthetic process; F:4 iron, 4 sulfur cluster binding; F:3-isopropylmalate dehydratase activity; C:3-isopropylmalate dehydratase complex	IPR001030 (PRINTS); G3DSA:3.30.499.20 (GENE3D); IPR015931 (G3DSA:3.30.499.GENE3D); IPR011826 (TIGRFAM); IPR006251 (TIGRFAM); IPR001030 (PFAM); PTHR43822 (PANTHER); IPR018136 (PROSITE_PATTERNS); IPR018136 (PROSITE_PATTERNS); IPR011826 (HAMAP); IPR036008 (SUPERFAMILY)
F0vF4	2:PE1,SE1	209.378.con.0001	954385	G	A	5616.16	118	0.97	Nonsyn	gat	Aat	802G>A	Asp268Asn		fig|209.378.peg.889			3-isopropylmalate dehydratase large subunit (EC 4.2.1.33)	hypothetical protein	TsaC protein (YrdC domain) required for threonylcarbamoyladenosine t(6)A37 modification in tRNA	missense_variant	MODERATE	K01703	Metabolism	Overview	01230 Biosynthesis of amino acids [PATH:ko01230]	leuC, IPMI-L; 3-isopropylmalate/(R)-2-methylmalate dehydratase large subunit [EC:4.2.1.33 4.2.1.35]	6	P:isoleucine biosynthetic process; P:valine biosynthetic process; P:leucine biosynthetic process; F:4 iron, 4 sulfur cluster binding; F:3-isopropylmalate dehydratase activity; C:3-isopropylmalate dehydratase complex	IPR001030 (PRINTS); G3DSA:3.30.499.20 (GENE3D); IPR015931 (G3DSA:3.30.499.GENE3D); IPR011826 (TIGRFAM); IPR006251 (TIGRFAM); IPR001030 (PFAM); PTHR43822 (PANTHER); IPR018136 (PROSITE_PATTERNS); IPR018136 (PROSITE_PATTERNS); IPR011826 (HAMAP); IPR036008 (SUPERFAMILY)
F2vF4	2:PE1,SE1	209.379.con.0001	469261	C	T	5577.44	116	0.97	Nonsyn	gat	Aat	802G>A	Asp268Asn		fig|209.379.peg.467			3-isopropylmalate dehydratase large subunit (EC 4.2.1.33)	TsaC protein (YrdC domain) required for threonylcarbamoyladenosine t(6)A37 modification in tRNA	hypothetical protein	missense_variant	MODERATE	K01703	Metabolism	Overview	01210 2-Oxocarboxylic acid metabolism [PATH:ko01210]	leuC, IPMI-L; 3-isopropylmalate/(R)-2-methylmalate dehydratase large subunit [EC:4.2.1.33 4.2.1.35]	6	P:isoleucine biosynthetic process; P:valine biosynthetic process; P:leucine biosynthetic process; F:4 iron, 4 sulfur cluster binding; F:3-isopropylmalate dehydratase activity; C:3-isopropylmalate dehydratase complex	IPR001030 (PRINTS); G3DSA:3.30.499.20 (GENE3D); IPR015931 (G3DSA:3.30.499.GENE3D); IPR011826 (TIGRFAM); IPR006251 (TIGRFAM); IPR001030 (PFAM); PTHR43822 (PANTHER); IPR018136 (PROSITE_PATTERNS); IPR018136 (PROSITE_PATTERNS); IPR011826 (HAMAP); IPR036008 (SUPERFAMILY)
F2vF4	2:PE1,SE1	209.379.con.0001	469261	C	T	5577.44	116	0.97	Nonsyn	gat	Aat	802G>A	Asp268Asn		fig|209.379.peg.467			3-isopropylmalate dehydratase large subunit (EC 4.2.1.33)	TsaC protein (YrdC domain) required for threonylcarbamoyladenosine t(6)A37 modification in tRNA	hypothetical protein	missense_variant	MODERATE	K01703	Metabolism	Overview	01230 Biosynthesis of amino acids [PATH:ko01230]	leuC, IPMI-L; 3-isopropylmalate/(R)-2-methylmalate dehydratase large subunit [EC:4.2.1.33 4.2.1.35]	6	P:isoleucine biosynthetic process; P:valine biosynthetic process; P:leucine biosynthetic process; F:4 iron, 4 sulfur cluster binding; F:3-isopropylmalate dehydratase activity; C:3-isopropylmalate dehydratase complex	IPR001030 (PRINTS); G3DSA:3.30.499.20 (GENE3D); IPR015931 (G3DSA:3.30.499.GENE3D); IPR011826 (TIGRFAM); IPR006251 (TIGRFAM); IPR001030 (PFAM); PTHR43822 (PANTHER); IPR018136 (PROSITE_PATTERNS); IPR018136 (PROSITE_PATTERNS); IPR011826 (HAMAP); IPR036008 (SUPERFAMILY)
F3vF4	2:PE1,SE1	209.380.con.0002	417816	C	T	5577.44	116	0.97	Nonsyn	gat	Aat	802G>A	Asp268Asn		fig|209.380.peg.1736			3-isopropylmalate dehydratase large subunit (EC 4.2.1.33)	TsaC protein (YrdC domain) required for threonylcarbamoyladenosine t(6)A37 modification in tRNA	hypothetical protein	missense_variant	MODERATE	K01703	Metabolism	Overview	01210 2-Oxocarboxylic acid metabolism [PATH:ko01210]	leuC, IPMI-L; 3-isopropylmalate/(R)-2-methylmalate dehydratase large subunit [EC:4.2.1.33 4.2.1.35]	6	P:isoleucine biosynthetic process; P:valine biosynthetic process; P:leucine biosynthetic process; F:4 iron, 4 sulfur cluster binding; F:3-isopropylmalate dehydratase activity; C:3-isopropylmalate dehydratase complex	IPR001030 (PRINTS); G3DSA:3.30.499.20 (GENE3D); IPR015931 (G3DSA:3.30.499.GENE3D); IPR011826 (TIGRFAM); IPR006251 (TIGRFAM); IPR001030 (PFAM); PTHR43822 (PANTHER); IPR018136 (PROSITE_PATTERNS); IPR018136 (PROSITE_PATTERNS); IPR011826 (HAMAP); IPR036008 (SUPERFAMILY)
F3vF4	2:PE1,SE1	209.380.con.0002	417816	C	T	5577.44	116	0.97	Nonsyn	gat	Aat	802G>A	Asp268Asn		fig|209.380.peg.1736			3-isopropylmalate dehydratase large subunit (EC 4.2.1.33)	TsaC protein (YrdC domain) required for threonylcarbamoyladenosine t(6)A37 modification in tRNA	hypothetical protein	missense_variant	MODERATE	K01703	Metabolism	Overview	01230 Biosynthesis of amino acids [PATH:ko01230]	leuC, IPMI-L; 3-isopropylmalate/(R)-2-methylmalate dehydratase large subunit [EC:4.2.1.33 4.2.1.35]	6	P:isoleucine biosynthetic process; P:valine biosynthetic process; P:leucine biosynthetic process; F:4 iron, 4 sulfur cluster binding; F:3-isopropylmalate dehydratase activity; C:3-isopropylmalate dehydratase complex	IPR001030 (PRINTS); G3DSA:3.30.499.20 (GENE3D); IPR015931 (G3DSA:3.30.499.GENE3D); IPR011826 (TIGRFAM); IPR006251 (TIGRFAM); IPR001030 (PFAM); PTHR43822 (PANTHER); IPR018136 (PROSITE_PATTERNS); IPR018136 (PROSITE_PATTERNS); IPR011826 (HAMAP); IPR036008 (SUPERFAMILY)
F0vF2	2:PE1,SE1	209.378.con.0001	1943545	A	G	4283.44	112.5	0.92	Nonsyn	tgc	Cgc	343T>C	Cys115Arg		fig|209.378.peg.1828			Citrate synthase (si) (EC 2.3.3.1)	hypothetical protein	Outer membrane protein ImpK/VasF, OmpA/MotB domain	missense_variant	MODERATE	K01647	Metabolism	Overview	01200 Carbon metabolism [PATH:ko01200]	CS, gltA; citrate synthase [EC:2.3.3.1]	2	P:tricarboxylic acid cycle; F:transferase activity, transferring acyl groups, acyl groups converted into alkyl on transfer	IPR002020 (PRINTS); G3DSA:2.20.28.60 (GENE3D); IPR016143 (G3DSA:1.10.230.GENE3D); IPR002020 (PFAM); IPR024176 (PIRSF); IPR016142 (G3DSA:1.10.580.GENE3D); PTHR42871 (PANTHER); IPR019810 (PROSITE_PATTERNS); IPR036969 (SUPERFAMILY)
F0vF2	2:PE1,SE1	209.378.con.0001	1943545	A	G	4283.44	112.5	0.92	Nonsyn	tgc	Cgc	343T>C	Cys115Arg		fig|209.378.peg.1828			Citrate synthase (si) (EC 2.3.3.1)	hypothetical protein	Outer membrane protein ImpK/VasF, OmpA/MotB domain	missense_variant	MODERATE	K01647	Metabolism	Overview	01210 2-Oxocarboxylic acid metabolism [PATH:ko01210]	CS, gltA; citrate synthase [EC:2.3.3.1]	2	P:tricarboxylic acid cycle; F:transferase activity, transferring acyl groups, acyl groups converted into alkyl on transfer	IPR002020 (PRINTS); G3DSA:2.20.28.60 (GENE3D); IPR016143 (G3DSA:1.10.230.GENE3D); IPR002020 (PFAM); IPR024176 (PIRSF); IPR016142 (G3DSA:1.10.580.GENE3D); PTHR42871 (PANTHER); IPR019810 (PROSITE_PATTERNS); IPR036969 (SUPERFAMILY)
F0vF2	2:PE1,SE1	209.378.con.0001	1943545	A	G	4283.44	112.5	0.92	Nonsyn	tgc	Cgc	343T>C	Cys115Arg		fig|209.378.peg.1828			Citrate synthase (si) (EC 2.3.3.1)	hypothetical protein	Outer membrane protein ImpK/VasF, OmpA/MotB domain	missense_variant	MODERATE	K01647	Metabolism	Overview	01230 Biosynthesis of amino acids [PATH:ko01230]	CS, gltA; citrate synthase [EC:2.3.3.1]	2	P:tricarboxylic acid cycle; F:transferase activity, transferring acyl groups, acyl groups converted into alkyl on transfer	IPR002020 (PRINTS); G3DSA:2.20.28.60 (GENE3D); IPR016143 (G3DSA:1.10.230.GENE3D); IPR002020 (PFAM); IPR024176 (PIRSF); IPR016142 (G3DSA:1.10.580.GENE3D); PTHR42871 (PANTHER); IPR019810 (PROSITE_PATTERNS); IPR036969 (SUPERFAMILY)
F0vF3	2:PE1,SE1	209.378.con.0001	1943545	A	G	5130.31	105	0.91	Nonsyn	tgc	Cgc	343T>C	Cys115Arg		fig|209.378.peg.1828			Citrate synthase (si) (EC 2.3.3.1)	hypothetical protein	Outer membrane protein ImpK/VasF, OmpA/MotB domain	missense_variant	MODERATE	K01647	Metabolism	Overview	01200 Carbon metabolism [PATH:ko01200]	CS, gltA; citrate synthase [EC:2.3.3.1]	2	P:tricarboxylic acid cycle; F:transferase activity, transferring acyl groups, acyl groups converted into alkyl on transfer	IPR002020 (PRINTS); G3DSA:2.20.28.60 (GENE3D); IPR016143 (G3DSA:1.10.230.GENE3D); IPR002020 (PFAM); IPR024176 (PIRSF); IPR016142 (G3DSA:1.10.580.GENE3D); PTHR42871 (PANTHER); IPR019810 (PROSITE_PATTERNS); IPR036969 (SUPERFAMILY)
F0vF3	2:PE1,SE1	209.378.con.0001	1943545	A	G	5130.31	105	0.91	Nonsyn	tgc	Cgc	343T>C	Cys115Arg		fig|209.378.peg.1828			Citrate synthase (si) (EC 2.3.3.1)	hypothetical protein	Outer membrane protein ImpK/VasF, OmpA/MotB domain	missense_variant	MODERATE	K01647	Metabolism	Overview	01210 2-Oxocarboxylic acid metabolism [PATH:ko01210]	CS, gltA; citrate synthase [EC:2.3.3.1]	2	P:tricarboxylic acid cycle; F:transferase activity, transferring acyl groups, acyl groups converted into alkyl on transfer	IPR002020 (PRINTS); G3DSA:2.20.28.60 (GENE3D); IPR016143 (G3DSA:1.10.230.GENE3D); IPR002020 (PFAM); IPR024176 (PIRSF); IPR016142 (G3DSA:1.10.580.GENE3D); PTHR42871 (PANTHER); IPR019810 (PROSITE_PATTERNS); IPR036969 (SUPERFAMILY)
F0vF3	2:PE1,SE1	209.378.con.0001	1943545	A	G	5130.31	105	0.91	Nonsyn	tgc	Cgc	343T>C	Cys115Arg		fig|209.378.peg.1828			Citrate synthase (si) (EC 2.3.3.1)	hypothetical protein	Outer membrane protein ImpK/VasF, OmpA/MotB domain	missense_variant	MODERATE	K01647	Metabolism	Overview	01230 Biosynthesis of amino acids [PATH:ko01230]	CS, gltA; citrate synthase [EC:2.3.3.1]	2	P:tricarboxylic acid cycle; F:transferase activity, transferring acyl groups, acyl groups converted into alkyl on transfer	IPR002020 (PRINTS); G3DSA:2.20.28.60 (GENE3D); IPR016143 (G3DSA:1.10.230.GENE3D); IPR002020 (PFAM); IPR024176 (PIRSF); IPR016142 (G3DSA:1.10.580.GENE3D); PTHR42871 (PANTHER); IPR019810 (PROSITE_PATTERNS); IPR036969 (SUPERFAMILY)
F0vF4	2:PE1,SE1	209.378.con.0001	1943545	A	G	6753.34	137.5	0.88	Nonsyn	tgc	Cgc	343T>C	Cys115Arg		fig|209.378.peg.1828			Citrate synthase (si) (EC 2.3.3.1)	hypothetical protein	Outer membrane protein ImpK/VasF, OmpA/MotB domain	missense_variant	MODERATE	K01647	Metabolism	Overview	01200 Carbon metabolism [PATH:ko01200]	CS, gltA; citrate synthase [EC:2.3.3.1]	2	P:tricarboxylic acid cycle; F:transferase activity, transferring acyl groups, acyl groups converted into alkyl on transfer	IPR002020 (PRINTS); G3DSA:2.20.28.60 (GENE3D); IPR016143 (G3DSA:1.10.230.GENE3D); IPR002020 (PFAM); IPR024176 (PIRSF); IPR016142 (G3DSA:1.10.580.GENE3D); PTHR42871 (PANTHER); IPR019810 (PROSITE_PATTERNS); IPR036969 (SUPERFAMILY)
F0vF4	2:PE1,SE1	209.378.con.0001	1943545	A	G	6753.34	137.5	0.88	Nonsyn	tgc	Cgc	343T>C	Cys115Arg		fig|209.378.peg.1828			Citrate synthase (si) (EC 2.3.3.1)	hypothetical protein	Outer membrane protein ImpK/VasF, OmpA/MotB domain	missense_variant	MODERATE	K01647	Metabolism	Overview	01210 2-Oxocarboxylic acid metabolism [PATH:ko01210]	CS, gltA; citrate synthase [EC:2.3.3.1]	2	P:tricarboxylic acid cycle; F:transferase activity, transferring acyl groups, acyl groups converted into alkyl on transfer	IPR002020 (PRINTS); G3DSA:2.20.28.60 (GENE3D); IPR016143 (G3DSA:1.10.230.GENE3D); IPR002020 (PFAM); IPR024176 (PIRSF); IPR016142 (G3DSA:1.10.580.GENE3D); PTHR42871 (PANTHER); IPR019810 (PROSITE_PATTERNS); IPR036969 (SUPERFAMILY)
F0vF4	2:PE1,SE1	209.378.con.0001	1943545	A	G	6753.34	137.5	0.88	Nonsyn	tgc	Cgc	343T>C	Cys115Arg		fig|209.378.peg.1828			Citrate synthase (si) (EC 2.3.3.1)	hypothetical protein	Outer membrane protein ImpK/VasF, OmpA/MotB domain	missense_variant	MODERATE	K01647	Metabolism	Overview	01230 Biosynthesis of amino acids [PATH:ko01230]	CS, gltA; citrate synthase [EC:2.3.3.1]	2	P:tricarboxylic acid cycle; F:transferase activity, transferring acyl groups, acyl groups converted into alkyl on transfer	IPR002020 (PRINTS); G3DSA:2.20.28.60 (GENE3D); IPR016143 (G3DSA:1.10.230.GENE3D); IPR002020 (PFAM); IPR024176 (PIRSF); IPR016142 (G3DSA:1.10.580.GENE3D); PTHR42871 (PANTHER); IPR019810 (PROSITE_PATTERNS); IPR036969 (SUPERFAMILY)
F0vF3	2:PE1,SE1	209.378.con.0001	934903	C	T	5590.21	125	0.97	Nonsyn	gaa	Aaa	736G>A	Glu246Lys		fig|209.378.peg.871			Cysteine synthase (EC 2.5.1.47)	tRNA-Pro-GGG	Aconitate hydratase 2 (EC 4.2.1.3)	missense_variant	MODERATE	K01738	Metabolism	Overview	01200 Carbon metabolism [PATH:ko01200]	cysK; cysteine synthase A [EC:2.5.1.47]	3	C:cysteine synthase complex; F:cysteine synthase activity; P:cysteine biosynthetic process from serine	IPR005856 (TIGRFAM); IPR001926 (PFAM); IPR005859 (TIGRFAM); G3DSA:3.40.50.1100 (GENE3D); G3DSA:3.40.50.1100 (GENE3D); PTHR10314 (PANTHER); IPR036052 (SUPERFAMILY)
F0vF3	2:PE1,SE1	209.378.con.0001	934903	C	T	5590.21	125	0.97	Nonsyn	gaa	Aaa	736G>A	Glu246Lys		fig|209.378.peg.871			Cysteine synthase (EC 2.5.1.47)	tRNA-Pro-GGG	Aconitate hydratase 2 (EC 4.2.1.3)	missense_variant	MODERATE	K01738	Metabolism	Overview	01230 Biosynthesis of amino acids [PATH:ko01230]	cysK; cysteine synthase A [EC:2.5.1.47]	3	C:cysteine synthase complex; F:cysteine synthase activity; P:cysteine biosynthetic process from serine	IPR005856 (TIGRFAM); IPR001926 (PFAM); IPR005859 (TIGRFAM); G3DSA:3.40.50.1100 (GENE3D); G3DSA:3.40.50.1100 (GENE3D); PTHR10314 (PANTHER); IPR036052 (SUPERFAMILY)
F2vF3	2:PE1,SE1	209.379.con.0001	488741	G	A	5579.54	126	0.97	Nonsyn	gaa	Aaa	736G>A	Glu246Lys		fig|209.379.peg.486			Cysteine synthase (EC 2.5.1.47)	Aconitate hydratase 2 (EC 4.2.1.3)	tRNA-Pro-GGG	missense_variant	MODERATE	K01738	Metabolism	Overview	01200 Carbon metabolism [PATH:ko01200]	cysK; cysteine synthase A [EC:2.5.1.47]	3	C:cysteine synthase complex; F:cysteine synthase activity; P:cysteine biosynthetic process from serine	IPR005856 (TIGRFAM); IPR001926 (PFAM); IPR005859 (TIGRFAM); G3DSA:3.40.50.1100 (GENE3D); G3DSA:3.40.50.1100 (GENE3D); PTHR10314 (PANTHER); IPR036052 (SUPERFAMILY)
F2vF3	2:PE1,SE1	209.379.con.0001	488741	G	A	5579.54	126	0.97	Nonsyn	gaa	Aaa	736G>A	Glu246Lys		fig|209.379.peg.486			Cysteine synthase (EC 2.5.1.47)	Aconitate hydratase 2 (EC 4.2.1.3)	tRNA-Pro-GGG	missense_variant	MODERATE	K01738	Metabolism	Overview	01230 Biosynthesis of amino acids [PATH:ko01230]	cysK; cysteine synthase A [EC:2.5.1.47]	3	C:cysteine synthase complex; F:cysteine synthase activity; P:cysteine biosynthetic process from serine	IPR005856 (TIGRFAM); IPR001926 (PFAM); IPR005859 (TIGRFAM); G3DSA:3.40.50.1100 (GENE3D); G3DSA:3.40.50.1100 (GENE3D); PTHR10314 (PANTHER); IPR036052 (SUPERFAMILY)
F3vF4	2:PE1,SE1	209.380.con.0002	437296	A	G	6976.69	136	0.87	Nonsyn	aaa	Gaa	736A>G	Lys246Glu		fig|209.380.peg.1755			Cysteine synthase (EC 2.5.1.47)	Aconitate hydratase 2 (EC 4.2.1.3)	tRNA-Pro-GGG	missense_variant	MODERATE	K01738	Metabolism	Overview	01200 Carbon metabolism [PATH:ko01200]	cysK; cysteine synthase A [EC:2.5.1.47]	3	C:cysteine synthase complex; F:cysteine synthase activity; P:cysteine biosynthetic process from serine	IPR001926 (PFAM); IPR005859 (TIGRFAM); G3DSA:3.40.50.1100 (GENE3D); IPR005856 (TIGRFAM); G3DSA:3.40.50.1100 (GENE3D); PTHR10314 (PANTHER); IPR036052 (SUPERFAMILY)
F3vF4	2:PE1,SE1	209.380.con.0002	437296	A	G	6976.69	136	0.87	Nonsyn	aaa	Gaa	736A>G	Lys246Glu		fig|209.380.peg.1755			Cysteine synthase (EC 2.5.1.47)	Aconitate hydratase 2 (EC 4.2.1.3)	tRNA-Pro-GGG	missense_variant	MODERATE	K01738	Metabolism	Overview	01230 Biosynthesis of amino acids [PATH:ko01230]	cysK; cysteine synthase A [EC:2.5.1.47]	3	C:cysteine synthase complex; F:cysteine synthase activity; P:cysteine biosynthetic process from serine	IPR001926 (PFAM); IPR005859 (TIGRFAM); G3DSA:3.40.50.1100 (GENE3D); IPR005856 (TIGRFAM); G3DSA:3.40.50.1100 (GENE3D); PTHR10314 (PANTHER); IPR036052 (SUPERFAMILY)
F0vF2	2:PE1,SE1	209.378.con.0001	585219	G	A	4938.3	157.5	0.94	Nonsyn	gtg	Atg	478G>A	Val160Met		fig|209.378.peg.549			Diaminopimelate epimerase (EC 5.1.1.7)	DNA polymerase III subunits gamma and tau (EC 2.7.7.7)	hypothetical protein	missense_variant	MODERATE	K01778	Metabolism	Overview	01230 Biosynthesis of amino acids [PATH:ko01230]	dapF; diaminopimelate epimerase [EC:5.1.1.7]	3	F:diaminopimelate epimerase activity; C:cytoplasm; P:lysine biosynthetic process via diaminopimelate	IPR001653 (TIGRFAM); G3DSA:3.10.310.10 (GENE3D); G3DSA:3.10.310.10 (GENE3D); IPR001653 (PFAM); PTHR31689:SF0 (PANTHER); IPR001653 (PANTHER); IPR018510 (PROSITE_PATTERNS); SSF54506 (SUPERFAMILY); SSF54506 (SUPERFAMILY)
F0vF3	2:PE1,SE1	209.378.con.0001	585219	G	A	5407.49	113	0.96	Nonsyn	gtg	Atg	478G>A	Val160Met		fig|209.378.peg.549			Diaminopimelate epimerase (EC 5.1.1.7)	DNA polymerase III subunits gamma and tau (EC 2.7.7.7)	hypothetical protein	missense_variant	MODERATE	K01778	Metabolism	Overview	01230 Biosynthesis of amino acids [PATH:ko01230]	dapF; diaminopimelate epimerase [EC:5.1.1.7]	3	F:diaminopimelate epimerase activity; C:cytoplasm; P:lysine biosynthetic process via diaminopimelate	IPR001653 (TIGRFAM); G3DSA:3.10.310.10 (GENE3D); G3DSA:3.10.310.10 (GENE3D); IPR001653 (PFAM); PTHR31689:SF0 (PANTHER); IPR001653 (PANTHER); IPR018510 (PROSITE_PATTERNS); SSF54506 (SUPERFAMILY); SSF54506 (SUPERFAMILY)
F0vF4	2:PE1,SE1	209.378.con.0001	585219	G	A	6551.87	145.5	0.94	Nonsyn	gtg	Atg	478G>A	Val160Met		fig|209.378.peg.549			Diaminopimelate epimerase (EC 5.1.1.7)	DNA polymerase III subunits gamma and tau (EC 2.7.7.7)	hypothetical protein	missense_variant	MODERATE	K01778	Metabolism	Overview	01230 Biosynthesis of amino acids [PATH:ko01230]	dapF; diaminopimelate epimerase [EC:5.1.1.7]	3	F:diaminopimelate epimerase activity; C:cytoplasm; P:lysine biosynthetic process via diaminopimelate	IPR001653 (TIGRFAM); G3DSA:3.10.310.10 (GENE3D); G3DSA:3.10.310.10 (GENE3D); IPR001653 (PFAM); PTHR31689:SF0 (PANTHER); IPR001653 (PANTHER); IPR018510 (PROSITE_PATTERNS); SSF54506 (SUPERFAMILY); SSF54506 (SUPERFAMILY)
F0vF2	1:PE1	209.378.con.0001	1465655	G	A	699.245	65	0.62	Nonsyn	agc	aAc	494G>A	Ser165Asn		fig|209.378.peg.1386			Malonyl CoA-acyl carrier protein transacylase (EC 2.3.1.39)	UDP-N-acetylmuramoyl-tripeptide--D-alanyl-D-alanine ligase (EC 6.3.2.10)	hypothetical protein	missense_variant	MODERATE	K00645	Metabolism	Overview	01212 Fatty acid metabolism [PATH:ko01212]	fabD; [acyl-carrier-protein] S-malonyltransferase [EC:2.3.1.39]	4	F:[acyl-carrier-protein] S-malonyltransferase activity; C:fatty acid synthase complex; P:acyl-carrier-protein biosynthetic process; P:fatty acid biosynthetic process	IPR020801 (SMART); G3DSA:3.30.70.250 (GENE3D); IPR024925 (PIRSF); IPR004410 (TIGRFAM); IPR001227 (G3DSA:3.40.366.GENE3D); IPR014043 (PFAM); PTHR42681 (PANTHER); IPR016035 (SUPERFAMILY); IPR016036 (SUPERFAMILY)
F0vF2	2:PE1,SE1	209.378.con.0001	1619939	C	A	3559.4	100.5	0.97	Synon	gcg	gcT	1125G>T	Ala375Ala		fig|209.378.peg.1527			hypothetical protein	hypothetical protein	hypothetical protein	synonymous_variant	LOW						2	P:transmembrane transport; F:efflux transmembrane transporter activity	Coil (COILS); G3DSA:1.20.1600.10 (GENE3D); IPR003423 (PFAM); PTHR30026 (PANTHER); SIGNAL_PEPTIDE (PHOBIUS); SIGNAL_PEPTIDE_C_REGION (PHOBIUS); SIGNAL_PEPTIDE_H_REGION (PHOBIUS); NON_CYTOPLASMIC_DOMAIN (PHOBIUS); SIGNAL_PEPTIDE_N_REGION (PHOBIUS); SignalP-noTM (SIGNALP_EUK); SignalP-noTM (SIGNALP_EUK); SSF56954 (SUPERFAMILY)
F2vF3	2:PE1,SE1	209.379.con.0002	209439	T	C	3952.62	96	0.92	Nonsyn	aac	aGc	494A>G	Asn165Ser		fig|209.379.peg.2596			Malonyl CoA-acyl carrier protein transacylase (EC 2.3.1.39)	hypothetical protein	UDP-N-acetylmuramoyl-tripeptide--D-alanyl-D-alanine ligase (EC 6.3.2.10)	missense_variant	MODERATE	K00645	Metabolism	Overview	01212 Fatty acid metabolism [PATH:ko01212]	fabD; [acyl-carrier-protein] S-malonyltransferase [EC:2.3.1.39]	4	F:[acyl-carrier-protein] S-malonyltransferase activity; C:fatty acid synthase complex; P:acyl-carrier-protein biosynthetic process; P:fatty acid biosynthetic process	IPR020801 (SMART); G3DSA:3.30.70.250 (GENE3D); IPR004410 (TIGRFAM); IPR001227 (G3DSA:3.40.366.GENE3D); IPR014043 (PFAM); IPR024925 (PIRSF); PTHR42681 (PANTHER); IPR016035 (SUPERFAMILY); IPR016036 (SUPERFAMILY)
F0vF2	1:PE1	209.378.con.0001	1711626	G	A	3178.31	105	1	Synon	tac	taT	375C>T	Tyr125Tyr		fig|209.378.peg.1608			hypothetical protein	hypothetical protein	Phosphoribosyl-AMP cyclohydrolase (EC 3.5.4.19) / Phosphoribosyl-ATP pyrophosphatase (EC 3.6.1.31)	synonymous_variant	LOW								Coil (COILS); IPR013417 (PFAM); NON_CYTOPLASMIC_DOMAIN (PHOBIUS); TRANSMEMBRANE (PHOBIUS); TRANSMEMBRANE (PHOBIUS); NON_CYTOPLASMIC_DOMAIN (PHOBIUS); CYTOPLASMIC_DOMAIN (PHOBIUS); TMhelix (TMHMM); TMhelix (TMHMM)
F2vF4	2:PE1,SE1	209.379.con.0002	209439	T	C	5645.99	110.5	0.89	Nonsyn	aac	aGc	494A>G	Asn165Ser		fig|209.379.peg.2596			Malonyl CoA-acyl carrier protein transacylase (EC 2.3.1.39)	hypothetical protein	UDP-N-acetylmuramoyl-tripeptide--D-alanyl-D-alanine ligase (EC 6.3.2.10)	missense_variant	MODERATE	K00645	Metabolism	Overview	01212 Fatty acid metabolism [PATH:ko01212]	fabD; [acyl-carrier-protein] S-malonyltransferase [EC:2.3.1.39]	4	F:[acyl-carrier-protein] S-malonyltransferase activity; C:fatty acid synthase complex; P:acyl-carrier-protein biosynthetic process; P:fatty acid biosynthetic process	IPR020801 (SMART); G3DSA:3.30.70.250 (GENE3D); IPR004410 (TIGRFAM); IPR001227 (G3DSA:3.40.366.GENE3D); IPR014043 (PFAM); IPR024925 (PIRSF); PTHR42681 (PANTHER); IPR016035 (SUPERFAMILY); IPR016036 (SUPERFAMILY)
F0vF2	2:PE1,SE1	209.378.con.0001	1747291	C	T	1139.65	46.5	0.95	Synon	gag	gaA	954G>A	Glu318Glu		fig|209.378.peg.1638			hypothetical protein	hypothetical protein	hypothetical protein	synonymous_variant	LOW	K12053							Coil (COILS)
F0vF2	2:PE1,SE1	209.378.con.0001	1755456	A	G	3491.53	88.5	0.94	Synon	tat	taC	177T>C	Tyr59Tyr		fig|209.378.peg.1651			hypothetical protein	hypothetical protein	ALPHA (1,3)-FUCOSYLTRANSFERASE	synonymous_variant	LOW								IPR036390 (SUPERFAMILY)
F0vF2	2:PE1,SE1	209.378.con.0001	2082048	AGGGGGGGGGT	AGGGGGGGGT	2866.57	66.5	0.6	Deletion	agggggggggta	AGGGGGGGGTa	2335delG	Val779fs	yes	fig|209.378.peg.1950			Phosphoenolpyruvate carboxylase (EC 4.1.1.31)	Ketol-acid reductoisomerase (NADP(+)) (EC 1.1.1.86)	T6SS component Hcp	frameshift_variant	HIGH	K01595	Metabolism	Overview	01200 Carbon metabolism [PATH:ko01200]	ppc; phosphoenolpyruvate carboxylase [EC:4.1.1.31]	4	P:gluconeogenesis; P:reductive tricarboxylic acid cycle; P:carbon fixation; F:phosphoenolpyruvate carboxylase activity	IPR021135 (PRINTS); IPR021135 (PFAM); IPR021135 (PANTHER); PTHR30523:SF6 (PANTHER); IPR018129 (PROSITE_PATTERNS); IPR033129 (PROSITE_PATTERNS); IPR015813 (SUPERFAMILY)
F0vF3	1:PE1	209.378.con.0001	2082048	AGGGGGGGGGT	AGGGGGGGGT	2760.49	102	0.91	Deletion	agggggggggta	AGGGGGGGGTa	2335delG	Val779fs	yes	fig|209.378.peg.1950			Phosphoenolpyruvate carboxylase (EC 4.1.1.31)	Ketol-acid reductoisomerase (NADP(+)) (EC 1.1.1.86)	T6SS component Hcp	frameshift_variant	HIGH	K01595	Metabolism	Overview	01200 Carbon metabolism [PATH:ko01200]	ppc; phosphoenolpyruvate carboxylase [EC:4.1.1.31]	4	P:gluconeogenesis; P:reductive tricarboxylic acid cycle; P:carbon fixation; F:phosphoenolpyruvate carboxylase activity	IPR021135 (PRINTS); IPR021135 (PFAM); IPR021135 (PANTHER); PTHR30523:SF6 (PANTHER); IPR018129 (PROSITE_PATTERNS); IPR033129 (PROSITE_PATTERNS); IPR015813 (SUPERFAMILY)
F0vF4	1:PE1	209.378.con.0001	2082048	AGGGGGGGGGT	AGGGGGGGGT	4056.8	148	0.91	Deletion	agggggggggta	AGGGGGGGGTa	2335delG	Val779fs	yes	fig|209.378.peg.1950			Phosphoenolpyruvate carboxylase (EC 4.1.1.31)	Ketol-acid reductoisomerase (NADP(+)) (EC 1.1.1.86)	T6SS component Hcp	frameshift_variant	HIGH	K01595	Metabolism	Overview	01200 Carbon metabolism [PATH:ko01200]	ppc; phosphoenolpyruvate carboxylase [EC:4.1.1.31]	4	P:gluconeogenesis; P:reductive tricarboxylic acid cycle; P:carbon fixation; F:phosphoenolpyruvate carboxylase activity	IPR021135 (PRINTS); IPR021135 (PFAM); IPR021135 (PANTHER); PTHR30523:SF6 (PANTHER); IPR018129 (PROSITE_PATTERNS); IPR033129 (PROSITE_PATTERNS); IPR015813 (SUPERFAMILY)
F0vF4	2:PE1,SE1	209.378.con.0001	1454811	G	A	5197.17	107	0.97	Nonsyn	gat	Aat	397G>A	Asp133Asn		fig|209.378.peg.1377			Phosphoenolpyruvate synthase (EC 2.7.9.2)	hypothetical protein	hypothetical protein	missense_variant	MODERATE	K01007	Metabolism	Overview	01200 Carbon metabolism [PATH:ko01200]	pps, ppsA; pyruvate, water dikinase [EC:2.7.9.2]	6	F:ATP binding; P:gluconeogenesis; P:reductive tricarboxylic acid cycle; P:phosphorylation; P:pyruvate metabolic process; F:pyruvate, water dikinase activity	PR01736 (PRINTS); IPR002192 (PFAM); IPR008279 (PFAM); G3DSA:3.50.30.10 (GENE3D); IPR006319 (TIGRFAM); IPR013815 (G3DSA:3.30.1490.GENE3D); IPR040442 (G3DSA:3.20.20.GENE3D); IPR006319 (PIRSF); IPR000121 (PFAM); G3DSA:3.30.470.20 (GENE3D); IPR006319 (PANTHER); IPR018274 (PROSITE_PATTERNS); IPR015813 (SUPERFAMILY); SSF56059 (SUPERFAMILY); IPR036637 (SUPERFAMILY)
F2vF4	2:PE1,SE1	209.379.con.0002	220291	C	T	5185.46	107	0.96	Nonsyn	gat	Aat	397G>A	Asp133Asn		fig|209.379.peg.2605			Phosphoenolpyruvate synthase (EC 2.7.9.2)	hypothetical protein	hypothetical protein	missense_variant	MODERATE	K01007	Metabolism	Overview	01200 Carbon metabolism [PATH:ko01200]	pps, ppsA; pyruvate, water dikinase [EC:2.7.9.2]	6	F:ATP binding; P:gluconeogenesis; P:reductive tricarboxylic acid cycle; P:phosphorylation; P:pyruvate metabolic process; F:pyruvate, water dikinase activity	PR01736 (PRINTS); IPR002192 (PFAM); IPR008279 (PFAM); G3DSA:3.50.30.10 (GENE3D); IPR006319 (TIGRFAM); IPR013815 (G3DSA:3.30.1490.GENE3D); IPR040442 (G3DSA:3.20.20.GENE3D); IPR006319 (PIRSF); IPR000121 (PFAM); G3DSA:3.30.470.20 (GENE3D); IPR006319 (PANTHER); IPR018274 (PROSITE_PATTERNS); IPR015813 (SUPERFAMILY); SSF56059 (SUPERFAMILY); IPR036637 (SUPERFAMILY)
F3vF4	2:PE1,SE1	209.380.con.0001	1295674	C	T	5185.46	107	0.96	Nonsyn	gat	Aat	397G>A	Asp133Asn		fig|209.380.peg.1246			Phosphoenolpyruvate synthase (EC 2.7.9.2)	hypothetical protein	hypothetical protein	missense_variant	MODERATE	K01007	Metabolism	Overview	01200 Carbon metabolism [PATH:ko01200]	pps, ppsA; pyruvate, water dikinase [EC:2.7.9.2]	6	F:ATP binding; P:gluconeogenesis; P:reductive tricarboxylic acid cycle; P:phosphorylation; P:pyruvate metabolic process; F:pyruvate, water dikinase activity	PR01736 (PRINTS); IPR002192 (PFAM); IPR008279 (PFAM); G3DSA:3.50.30.10 (GENE3D); IPR006319 (TIGRFAM); IPR013815 (G3DSA:3.30.1490.GENE3D); IPR040442 (G3DSA:3.20.20.GENE3D); IPR006319 (PIRSF); IPR000121 (PFAM); G3DSA:3.30.470.20 (GENE3D); IPR006319 (PANTHER); IPR018274 (PROSITE_PATTERNS); IPR015813 (SUPERFAMILY); SSF56059 (SUPERFAMILY); IPR036637 (SUPERFAMILY)
F0vF2	1:PE1	209.378.con.0001	2145759	C	A	3893.88	135	0.98	Synon	gcg	gcT	336G>T	Ala112Ala		fig|209.378.peg.2001			hypothetical protein	hypothetical protein	Ribose-5-phosphate isomerase B (EC 5.3.1.6)	synonymous_variant	LOW								Coil (COILS); NON_CYTOPLASMIC_DOMAIN (PHOBIUS); TRANSMEMBRANE (PHOBIUS); CYTOPLASMIC_DOMAIN (PHOBIUS); TMhelix (TMHMM)
F0vF2	2:PE1,SE1	209.378.con.0001	384124	C	T	6374.12	163.5	0.96	Nonsyn	acg	aTg	953C>T	Thr318Met		fig|209.378.peg.365			Threonine dehydratase, catabolic (EC 4.3.1.19) @ L-serine dehydratase, (PLP)-dependent (EC 4.3.1.17)	N-acetyl-gamma-glutamyl-phosphate reductase (EC 1.2.1.38)	hypothetical protein	missense_variant	MODERATE	K01754	Metabolism	Overview	01200 Carbon metabolism [PATH:ko01200]	E4.3.1.19, ilvA, tdcB; threonine dehydratase [EC:4.3.1.19]	5	F:pyridoxal phosphate binding; P:L-serine metabolic process; P:threonine catabolic process; F:L-threonine ammonia-lyase activity; P:glycine metabolic process	IPR005789 (TIGRFAM); IPR027278 (PIRSF); G3DSA:3.40.50.1100 (GENE3D); IPR001926 (PFAM); G3DSA:3.40.50.1100 (GENE3D); PTHR43419:SF8 (PANTHER); PTHR43419 (PANTHER); IPR000634 (PROSITE_PATTERNS); IPR002912 (PROSITE_PROFILES); IPR036052 (SUPERFAMILY)
F0vF2	2:PE1,SE1	209.378.con.0001	384124	C	T	6374.12	163.5	0.96	Nonsyn	acg	aTg	953C>T	Thr318Met		fig|209.378.peg.365			Threonine dehydratase, catabolic (EC 4.3.1.19) @ L-serine dehydratase, (PLP)-dependent (EC 4.3.1.17)	N-acetyl-gamma-glutamyl-phosphate reductase (EC 1.2.1.38)	hypothetical protein	missense_variant	MODERATE	K01754	Metabolism	Overview	01230 Biosynthesis of amino acids [PATH:ko01230]	E4.3.1.19, ilvA, tdcB; threonine dehydratase [EC:4.3.1.19]	5	F:pyridoxal phosphate binding; P:L-serine metabolic process; P:threonine catabolic process; F:L-threonine ammonia-lyase activity; P:glycine metabolic process	IPR005789 (TIGRFAM); IPR027278 (PIRSF); G3DSA:3.40.50.1100 (GENE3D); IPR001926 (PFAM); G3DSA:3.40.50.1100 (GENE3D); PTHR43419:SF8 (PANTHER); PTHR43419 (PANTHER); IPR000634 (PROSITE_PATTERNS); IPR002912 (PROSITE_PROFILES); IPR036052 (SUPERFAMILY)
F0vF3	2:PE1,SE1	209.378.con.0001	384124	C	T	7935.23	183.5	0.96	Nonsyn	acg	aTg	953C>T	Thr318Met		fig|209.378.peg.365			Threonine dehydratase, catabolic (EC 4.3.1.19) @ L-serine dehydratase, (PLP)-dependent (EC 4.3.1.17)	N-acetyl-gamma-glutamyl-phosphate reductase (EC 1.2.1.38)	hypothetical protein	missense_variant	MODERATE	K01754	Metabolism	Overview	01200 Carbon metabolism [PATH:ko01200]	E4.3.1.19, ilvA, tdcB; threonine dehydratase [EC:4.3.1.19]	5	F:pyridoxal phosphate binding; P:L-serine metabolic process; P:threonine catabolic process; F:L-threonine ammonia-lyase activity; P:glycine metabolic process	IPR005789 (TIGRFAM); IPR027278 (PIRSF); G3DSA:3.40.50.1100 (GENE3D); IPR001926 (PFAM); G3DSA:3.40.50.1100 (GENE3D); PTHR43419:SF8 (PANTHER); PTHR43419 (PANTHER); IPR000634 (PROSITE_PATTERNS); IPR002912 (PROSITE_PROFILES); IPR036052 (SUPERFAMILY)
F0vF3	2:PE1,SE1	209.378.con.0001	384124	C	T	7935.23	183.5	0.96	Nonsyn	acg	aTg	953C>T	Thr318Met		fig|209.378.peg.365			Threonine dehydratase, catabolic (EC 4.3.1.19) @ L-serine dehydratase, (PLP)-dependent (EC 4.3.1.17)	N-acetyl-gamma-glutamyl-phosphate reductase (EC 1.2.1.38)	hypothetical protein	missense_variant	MODERATE	K01754	Metabolism	Overview	01230 Biosynthesis of amino acids [PATH:ko01230]	E4.3.1.19, ilvA, tdcB; threonine dehydratase [EC:4.3.1.19]	5	F:pyridoxal phosphate binding; P:L-serine metabolic process; P:threonine catabolic process; F:L-threonine ammonia-lyase activity; P:glycine metabolic process	IPR005789 (TIGRFAM); IPR027278 (PIRSF); G3DSA:3.40.50.1100 (GENE3D); IPR001926 (PFAM); G3DSA:3.40.50.1100 (GENE3D); PTHR43419:SF8 (PANTHER); PTHR43419 (PANTHER); IPR000634 (PROSITE_PATTERNS); IPR002912 (PROSITE_PROFILES); IPR036052 (SUPERFAMILY)
F0vF4	2:PE1,SE1	209.378.con.0001	384124	C	T	10976.6	201.5	0.93	Nonsyn	acg	aTg	953C>T	Thr318Met		fig|209.378.peg.365			Threonine dehydratase, catabolic (EC 4.3.1.19) @ L-serine dehydratase, (PLP)-dependent (EC 4.3.1.17)	N-acetyl-gamma-glutamyl-phosphate reductase (EC 1.2.1.38)	hypothetical protein	missense_variant	MODERATE	K01754	Metabolism	Overview	01200 Carbon metabolism [PATH:ko01200]	E4.3.1.19, ilvA, tdcB; threonine dehydratase [EC:4.3.1.19]	5	F:pyridoxal phosphate binding; P:L-serine metabolic process; P:threonine catabolic process; F:L-threonine ammonia-lyase activity; P:glycine metabolic process	IPR005789 (TIGRFAM); IPR027278 (PIRSF); G3DSA:3.40.50.1100 (GENE3D); IPR001926 (PFAM); G3DSA:3.40.50.1100 (GENE3D); PTHR43419:SF8 (PANTHER); PTHR43419 (PANTHER); IPR000634 (PROSITE_PATTERNS); IPR002912 (PROSITE_PROFILES); IPR036052 (SUPERFAMILY)
F0vF4	2:PE1,SE1	209.378.con.0001	384124	C	T	10976.6	201.5	0.93	Nonsyn	acg	aTg	953C>T	Thr318Met		fig|209.378.peg.365			Threonine dehydratase, catabolic (EC 4.3.1.19) @ L-serine dehydratase, (PLP)-dependent (EC 4.3.1.17)	N-acetyl-gamma-glutamyl-phosphate reductase (EC 1.2.1.38)	hypothetical protein	missense_variant	MODERATE	K01754	Metabolism	Overview	01230 Biosynthesis of amino acids [PATH:ko01230]	E4.3.1.19, ilvA, tdcB; threonine dehydratase [EC:4.3.1.19]	5	F:pyridoxal phosphate binding; P:L-serine metabolic process; P:threonine catabolic process; F:L-threonine ammonia-lyase activity; P:glycine metabolic process	IPR005789 (TIGRFAM); IPR027278 (PIRSF); G3DSA:3.40.50.1100 (GENE3D); IPR001926 (PFAM); G3DSA:3.40.50.1100 (GENE3D); PTHR43419:SF8 (PANTHER); PTHR43419 (PANTHER); IPR000634 (PROSITE_PATTERNS); IPR002912 (PROSITE_PROFILES); IPR036052 (SUPERFAMILY)
F0vF2	2:PE1,SE1	209.378.con.0001	6625	C	A	4882.41	137.5	0.95	Nonsyn	ggc	gTc	104G>T	Gly35Val		fig|209.378.peg.4			DNA polymerase I (EC 2.7.7.7)	Peptide-methionine (R)-S-oxide reductase MsrB (EC 1.8.4.12)	Signal recognition particle protein Ffh	missense_variant	MODERATE	K02335	Genetic Information Processing	Replication and repair	03030 DNA replication [PATH:ko03030]	DPO1, polA; DNA polymerase I [EC:2.7.7.7]	5	F:DNA binding; F:3'-5' exonuclease activity; F:DNA-directed DNA polymerase activity; P:DNA-dependent DNA replication; C:DNA polymerase complex	IPR002298 (PRINTS); IPR001098 (SMART); IPR008918 (SMART); IPR002562 (SMART); IPR002421 (SMART); IPR020046 (PFAM); G3DSA:1.20.1060.10 (GENE3D); G3DSA:3.30.70.370 (GENE3D); G3DSA:1.10.150.20 (GENE3D); IPR002562 (PFAM); G3DSA:3.40.50.1010 (GENE3D); IPR020045 (PFAM); G3DSA:1.10.150.20 (GENE3D); IPR001098 (PFAM); IPR036397 (G3DSA:3.30.420.GENE3D); IPR002298 (PANTHER); PTHR10133:SF27 (PANTHER); IPR0197…
F0vF2	2:PE1,SE1	209.378.con.0001	6625	C	A	4882.41	137.5	0.95	Nonsyn	ggc	gTc	104G>T	Gly35Val		fig|209.378.peg.4			DNA polymerase I (EC 2.7.7.7)	Peptide-methionine (R)-S-oxide reductase MsrB (EC 1.8.4.12)	Signal recognition particle protein Ffh	missense_variant	MODERATE	K02335	Genetic Information Processing	Replication and repair	03410 Base excision repair [PATH:ko03410]	DPO1, polA; DNA polymerase I [EC:2.7.7.7]	5	F:DNA binding; F:3'-5' exonuclease activity; F:DNA-directed DNA polymerase activity; P:DNA-dependent DNA replication; C:DNA polymerase complex	IPR002298 (PRINTS); IPR001098 (SMART); IPR008918 (SMART); IPR002562 (SMART); IPR002421 (SMART); IPR020046 (PFAM); G3DSA:1.20.1060.10 (GENE3D); G3DSA:3.30.70.370 (GENE3D); G3DSA:1.10.150.20 (GENE3D); IPR002562 (PFAM); G3DSA:3.40.50.1010 (GENE3D); IPR020045 (PFAM); G3DSA:1.10.150.20 (GENE3D); IPR001098 (PFAM); IPR036397 (G3DSA:3.30.420.GENE3D); IPR002298 (PANTHER); PTHR10133:SF27 (PANTHER); IPR0197…
F0vF2	2:PE1,SE1	209.378.con.0001	6625	C	A	4882.41	137.5	0.95	Nonsyn	ggc	gTc	104G>T	Gly35Val		fig|209.378.peg.4			DNA polymerase I (EC 2.7.7.7)	Peptide-methionine (R)-S-oxide reductase MsrB (EC 1.8.4.12)	Signal recognition particle protein Ffh	missense_variant	MODERATE	K02335	Genetic Information Processing	Replication and repair	03420 Nucleotide excision repair [PATH:ko03420]	DPO1, polA; DNA polymerase I [EC:2.7.7.7]	5	F:DNA binding; F:3'-5' exonuclease activity; F:DNA-directed DNA polymerase activity; P:DNA-dependent DNA replication; C:DNA polymerase complex	IPR002298 (PRINTS); IPR001098 (SMART); IPR008918 (SMART); IPR002562 (SMART); IPR002421 (SMART); IPR020046 (PFAM); G3DSA:1.20.1060.10 (GENE3D); G3DSA:3.30.70.370 (GENE3D); G3DSA:1.10.150.20 (GENE3D); IPR002562 (PFAM); G3DSA:3.40.50.1010 (GENE3D); IPR020045 (PFAM); G3DSA:1.10.150.20 (GENE3D); IPR001098 (PFAM); IPR036397 (G3DSA:3.30.420.GENE3D); IPR002298 (PANTHER); PTHR10133:SF27 (PANTHER); IPR0197…
F0vF2	2:PE1,SE1	209.378.con.0001	6625	C	A	4882.41	137.5	0.95	Nonsyn	ggc	gTc	104G>T	Gly35Val		fig|209.378.peg.4			DNA polymerase I (EC 2.7.7.7)	Peptide-methionine (R)-S-oxide reductase MsrB (EC 1.8.4.12)	Signal recognition particle protein Ffh	missense_variant	MODERATE	K02335	Genetic Information Processing	Replication and repair	03440 Homologous recombination [PATH:ko03440]	DPO1, polA; DNA polymerase I [EC:2.7.7.7]	5	F:DNA binding; F:3'-5' exonuclease activity; F:DNA-directed DNA polymerase activity; P:DNA-dependent DNA replication; C:DNA polymerase complex	IPR002298 (PRINTS); IPR001098 (SMART); IPR008918 (SMART); IPR002562 (SMART); IPR002421 (SMART); IPR020046 (PFAM); G3DSA:1.20.1060.10 (GENE3D); G3DSA:3.30.70.370 (GENE3D); G3DSA:1.10.150.20 (GENE3D); IPR002562 (PFAM); G3DSA:3.40.50.1010 (GENE3D); IPR020045 (PFAM); G3DSA:1.10.150.20 (GENE3D); IPR001098 (PFAM); IPR036397 (G3DSA:3.30.420.GENE3D); IPR002298 (PANTHER); PTHR10133:SF27 (PANTHER); IPR0197…
F0vF3	2:PE1,SE1	209.378.con.0001	6625	C	A	5395.08	132	0.95	Nonsyn	ggc	gTc	104G>T	Gly35Val		fig|209.378.peg.4			DNA polymerase I (EC 2.7.7.7)	Peptide-methionine (R)-S-oxide reductase MsrB (EC 1.8.4.12)	Signal recognition particle protein Ffh	missense_variant	MODERATE	K02335	Genetic Information Processing	Replication and repair	03030 DNA replication [PATH:ko03030]	DPO1, polA; DNA polymerase I [EC:2.7.7.7]	5	F:DNA binding; F:3'-5' exonuclease activity; F:DNA-directed DNA polymerase activity; P:DNA-dependent DNA replication; C:DNA polymerase complex	IPR002298 (PRINTS); IPR001098 (SMART); IPR008918 (SMART); IPR002562 (SMART); IPR002421 (SMART); IPR020046 (PFAM); G3DSA:1.20.1060.10 (GENE3D); G3DSA:3.30.70.370 (GENE3D); G3DSA:1.10.150.20 (GENE3D); IPR002562 (PFAM); G3DSA:3.40.50.1010 (GENE3D); IPR020045 (PFAM); G3DSA:1.10.150.20 (GENE3D); IPR001098 (PFAM); IPR036397 (G3DSA:3.30.420.GENE3D); IPR002298 (PANTHER); PTHR10133:SF27 (PANTHER); IPR0197…
F0vF3	2:PE1,SE1	209.378.con.0001	6625	C	A	5395.08	132	0.95	Nonsyn	ggc	gTc	104G>T	Gly35Val		fig|209.378.peg.4			DNA polymerase I (EC 2.7.7.7)	Peptide-methionine (R)-S-oxide reductase MsrB (EC 1.8.4.12)	Signal recognition particle protein Ffh	missense_variant	MODERATE	K02335	Genetic Information Processing	Replication and repair	03410 Base excision repair [PATH:ko03410]	DPO1, polA; DNA polymerase I [EC:2.7.7.7]	5	F:DNA binding; F:3'-5' exonuclease activity; F:DNA-directed DNA polymerase activity; P:DNA-dependent DNA replication; C:DNA polymerase complex	IPR002298 (PRINTS); IPR001098 (SMART); IPR008918 (SMART); IPR002562 (SMART); IPR002421 (SMART); IPR020046 (PFAM); G3DSA:1.20.1060.10 (GENE3D); G3DSA:3.30.70.370 (GENE3D); G3DSA:1.10.150.20 (GENE3D); IPR002562 (PFAM); G3DSA:3.40.50.1010 (GENE3D); IPR020045 (PFAM); G3DSA:1.10.150.20 (GENE3D); IPR001098 (PFAM); IPR036397 (G3DSA:3.30.420.GENE3D); IPR002298 (PANTHER); PTHR10133:SF27 (PANTHER); IPR0197…
F0vF3	2:PE1,SE1	209.378.con.0001	6625	C	A	5395.08	132	0.95	Nonsyn	ggc	gTc	104G>T	Gly35Val		fig|209.378.peg.4			DNA polymerase I (EC 2.7.7.7)	Peptide-methionine (R)-S-oxide reductase MsrB (EC 1.8.4.12)	Signal recognition particle protein Ffh	missense_variant	MODERATE	K02335	Genetic Information Processing	Replication and repair	03420 Nucleotide excision repair [PATH:ko03420]	DPO1, polA; DNA polymerase I [EC:2.7.7.7]	5	F:DNA binding; F:3'-5' exonuclease activity; F:DNA-directed DNA polymerase activity; P:DNA-dependent DNA replication; C:DNA polymerase complex	IPR002298 (PRINTS); IPR001098 (SMART); IPR008918 (SMART); IPR002562 (SMART); IPR002421 (SMART); IPR020046 (PFAM); G3DSA:1.20.1060.10 (GENE3D); G3DSA:3.30.70.370 (GENE3D); G3DSA:1.10.150.20 (GENE3D); IPR002562 (PFAM); G3DSA:3.40.50.1010 (GENE3D); IPR020045 (PFAM); G3DSA:1.10.150.20 (GENE3D); IPR001098 (PFAM); IPR036397 (G3DSA:3.30.420.GENE3D); IPR002298 (PANTHER); PTHR10133:SF27 (PANTHER); IPR0197…
F0vF3	2:PE1,SE1	209.378.con.0001	6625	C	A	5395.08	132	0.95	Nonsyn	ggc	gTc	104G>T	Gly35Val		fig|209.378.peg.4			DNA polymerase I (EC 2.7.7.7)	Peptide-methionine (R)-S-oxide reductase MsrB (EC 1.8.4.12)	Signal recognition particle protein Ffh	missense_variant	MODERATE	K02335	Genetic Information Processing	Replication and repair	03440 Homologous recombination [PATH:ko03440]	DPO1, polA; DNA polymerase I [EC:2.7.7.7]	5	F:DNA binding; F:3'-5' exonuclease activity; F:DNA-directed DNA polymerase activity; P:DNA-dependent DNA replication; C:DNA polymerase complex	IPR002298 (PRINTS); IPR001098 (SMART); IPR008918 (SMART); IPR002562 (SMART); IPR002421 (SMART); IPR020046 (PFAM); G3DSA:1.20.1060.10 (GENE3D); G3DSA:3.30.70.370 (GENE3D); G3DSA:1.10.150.20 (GENE3D); IPR002562 (PFAM); G3DSA:3.40.50.1010 (GENE3D); IPR020045 (PFAM); G3DSA:1.10.150.20 (GENE3D); IPR001098 (PFAM); IPR036397 (G3DSA:3.30.420.GENE3D); IPR002298 (PANTHER); PTHR10133:SF27 (PANTHER); IPR0197…
F0vF4	2:PE1,SE1	209.378.con.0001	6625	C	A	6607.69	149	0.96	Nonsyn	ggc	gTc	104G>T	Gly35Val		fig|209.378.peg.4			DNA polymerase I (EC 2.7.7.7)	Peptide-methionine (R)-S-oxide reductase MsrB (EC 1.8.4.12)	Signal recognition particle protein Ffh	missense_variant	MODERATE	K02335	Genetic Information Processing	Replication and repair	03030 DNA replication [PATH:ko03030]	DPO1, polA; DNA polymerase I [EC:2.7.7.7]	5	F:DNA binding; F:3'-5' exonuclease activity; F:DNA-directed DNA polymerase activity; P:DNA-dependent DNA replication; C:DNA polymerase complex	IPR002298 (PRINTS); IPR001098 (SMART); IPR008918 (SMART); IPR002562 (SMART); IPR002421 (SMART); IPR020046 (PFAM); G3DSA:1.20.1060.10 (GENE3D); G3DSA:3.30.70.370 (GENE3D); G3DSA:1.10.150.20 (GENE3D); IPR002562 (PFAM); G3DSA:3.40.50.1010 (GENE3D); IPR020045 (PFAM); G3DSA:1.10.150.20 (GENE3D); IPR001098 (PFAM); IPR036397 (G3DSA:3.30.420.GENE3D); IPR002298 (PANTHER); PTHR10133:SF27 (PANTHER); IPR0197…
F0vF2	2:PE1,SE1	209.378.con.0001	385466	G	A	4714.14	124.5	0.95	Synon	ggc	ggT	285C>T	Gly95Gly		fig|209.378.peg.367			hypothetical protein	hypothetical protein	Ferric uptake regulation protein FUR	synonymous_variant	LOW								CYTOPLASMIC_DOMAIN (PHOBIUS); NON_CYTOPLASMIC_DOMAIN (PHOBIUS); TRANSMEMBRANE (PHOBIUS); TMhelix (TMHMM)
F0vF4	2:PE1,SE1	209.378.con.0001	6625	C	A	6607.69	149	0.96	Nonsyn	ggc	gTc	104G>T	Gly35Val		fig|209.378.peg.4			DNA polymerase I (EC 2.7.7.7)	Peptide-methionine (R)-S-oxide reductase MsrB (EC 1.8.4.12)	Signal recognition particle protein Ffh	missense_variant	MODERATE	K02335	Genetic Information Processing	Replication and repair	03410 Base excision repair [PATH:ko03410]	DPO1, polA; DNA polymerase I [EC:2.7.7.7]	5	F:DNA binding; F:3'-5' exonuclease activity; F:DNA-directed DNA polymerase activity; P:DNA-dependent DNA replication; C:DNA polymerase complex	IPR002298 (PRINTS); IPR001098 (SMART); IPR008918 (SMART); IPR002562 (SMART); IPR002421 (SMART); IPR020046 (PFAM); G3DSA:1.20.1060.10 (GENE3D); G3DSA:3.30.70.370 (GENE3D); G3DSA:1.10.150.20 (GENE3D); IPR002562 (PFAM); G3DSA:3.40.50.1010 (GENE3D); IPR020045 (PFAM); G3DSA:1.10.150.20 (GENE3D); IPR001098 (PFAM); IPR036397 (G3DSA:3.30.420.GENE3D); IPR002298 (PANTHER); PTHR10133:SF27 (PANTHER); IPR0197…
F0vF2	1:PE1	209.378.con.0001	478640	C	T	4992.83	158	0.98	Synon	ggc	ggT	6C>T	Gly2Gly		fig|209.378.peg.463			hypothetical protein	hypothetical protein	hypothetical protein	synonymous_variant	LOW								no IPS match
F0vF4	2:PE1,SE1	209.378.con.0001	6625	C	A	6607.69	149	0.96	Nonsyn	ggc	gTc	104G>T	Gly35Val		fig|209.378.peg.4			DNA polymerase I (EC 2.7.7.7)	Peptide-methionine (R)-S-oxide reductase MsrB (EC 1.8.4.12)	Signal recognition particle protein Ffh	missense_variant	MODERATE	K02335	Genetic Information Processing	Replication and repair	03420 Nucleotide excision repair [PATH:ko03420]	DPO1, polA; DNA polymerase I [EC:2.7.7.7]	5	F:DNA binding; F:3'-5' exonuclease activity; F:DNA-directed DNA polymerase activity; P:DNA-dependent DNA replication; C:DNA polymerase complex	IPR002298 (PRINTS); IPR001098 (SMART); IPR008918 (SMART); IPR002562 (SMART); IPR002421 (SMART); IPR020046 (PFAM); G3DSA:1.20.1060.10 (GENE3D); G3DSA:3.30.70.370 (GENE3D); G3DSA:1.10.150.20 (GENE3D); IPR002562 (PFAM); G3DSA:3.40.50.1010 (GENE3D); IPR020045 (PFAM); G3DSA:1.10.150.20 (GENE3D); IPR001098 (PFAM); IPR036397 (G3DSA:3.30.420.GENE3D); IPR002298 (PANTHER); PTHR10133:SF27 (PANTHER); IPR0197…
F0vF4	2:PE1,SE1	209.378.con.0001	6625	C	A	6607.69	149	0.96	Nonsyn	ggc	gTc	104G>T	Gly35Val		fig|209.378.peg.4			DNA polymerase I (EC 2.7.7.7)	Peptide-methionine (R)-S-oxide reductase MsrB (EC 1.8.4.12)	Signal recognition particle protein Ffh	missense_variant	MODERATE	K02335	Genetic Information Processing	Replication and repair	03440 Homologous recombination [PATH:ko03440]	DPO1, polA; DNA polymerase I [EC:2.7.7.7]	5	F:DNA binding; F:3'-5' exonuclease activity; F:DNA-directed DNA polymerase activity; P:DNA-dependent DNA replication; C:DNA polymerase complex	IPR002298 (PRINTS); IPR001098 (SMART); IPR008918 (SMART); IPR002562 (SMART); IPR002421 (SMART); IPR020046 (PFAM); G3DSA:1.20.1060.10 (GENE3D); G3DSA:3.30.70.370 (GENE3D); G3DSA:1.10.150.20 (GENE3D); IPR002562 (PFAM); G3DSA:3.40.50.1010 (GENE3D); IPR020045 (PFAM); G3DSA:1.10.150.20 (GENE3D); IPR001098 (PFAM); IPR036397 (G3DSA:3.30.420.GENE3D); IPR002298 (PANTHER); PTHR10133:SF27 (PANTHER); IPR0197…
F0vF2	2:PE1,SE1	209.378.con.0001	496123	G	A	3792.7	115	0.9	Nonsyn	agt	aAt	512G>A	Ser171Asn		fig|209.378.peg.485			DNA polymerase III alpha subunit (EC 2.7.7.7)	hypothetical protein	hypothetical protein	missense_variant	MODERATE	K02337	Genetic Information Processing	Replication and repair	03030 DNA replication [PATH:ko03030]	DPO3A1, dnaE; DNA polymerase III subunit alpha [EC:2.7.7.7]	2	F:3'-5' exonuclease activity; P:DNA replication	IPR003141 (SMART); IPR041931 (G3DSA:1.10.10.GENE3D); IPR011708 (PFAM); IPR040982 (PFAM); IPR004013 (PFAM); IPR029460 (PFAM); G3DSA:3.20.20.140 (GENE3D); IPR004805 (TIGRFAM); PTHR32294:SF0 (PANTHER); IPR004805 (PANTHER); IPR016195 (SUPERFAMILY)
F0vF2	2:PE1,SE1	209.378.con.0001	496123	G	A	3792.7	115	0.9	Nonsyn	agt	aAt	512G>A	Ser171Asn		fig|209.378.peg.485			DNA polymerase III alpha subunit (EC 2.7.7.7)	hypothetical protein	hypothetical protein	missense_variant	MODERATE	K02337	Genetic Information Processing	Replication and repair	03430 Mismatch repair [PATH:ko03430]	DPO3A1, dnaE; DNA polymerase III subunit alpha [EC:2.7.7.7]	2	F:3'-5' exonuclease activity; P:DNA replication	IPR003141 (SMART); IPR041931 (G3DSA:1.10.10.GENE3D); IPR011708 (PFAM); IPR040982 (PFAM); IPR004013 (PFAM); IPR029460 (PFAM); G3DSA:3.20.20.140 (GENE3D); IPR004805 (TIGRFAM); PTHR32294:SF0 (PANTHER); IPR004805 (PANTHER); IPR016195 (SUPERFAMILY)
F0vF2	2:PE1,SE1	209.378.con.0001	496123	G	A	3792.7	115	0.9	Nonsyn	agt	aAt	512G>A	Ser171Asn		fig|209.378.peg.485			DNA polymerase III alpha subunit (EC 2.7.7.7)	hypothetical protein	hypothetical protein	missense_variant	MODERATE	K02337	Genetic Information Processing	Replication and repair	03440 Homologous recombination [PATH:ko03440]	DPO3A1, dnaE; DNA polymerase III subunit alpha [EC:2.7.7.7]	2	F:3'-5' exonuclease activity; P:DNA replication	IPR003141 (SMART); IPR041931 (G3DSA:1.10.10.GENE3D); IPR011708 (PFAM); IPR040982 (PFAM); IPR004013 (PFAM); IPR029460 (PFAM); G3DSA:3.20.20.140 (GENE3D); IPR004805 (TIGRFAM); PTHR32294:SF0 (PANTHER); IPR004805 (PANTHER); IPR016195 (SUPERFAMILY)
F0vF3	2:PE1,SE1	209.378.con.0001	496123	G	A	5731.98	127	0.94	Nonsyn	agt	aAt	512G>A	Ser171Asn		fig|209.378.peg.485			DNA polymerase III alpha subunit (EC 2.7.7.7)	hypothetical protein	hypothetical protein	missense_variant	MODERATE	K02337	Genetic Information Processing	Replication and repair	03030 DNA replication [PATH:ko03030]	DPO3A1, dnaE; DNA polymerase III subunit alpha [EC:2.7.7.7]	2	F:3'-5' exonuclease activity; P:DNA replication	IPR003141 (SMART); IPR041931 (G3DSA:1.10.10.GENE3D); IPR011708 (PFAM); IPR040982 (PFAM); IPR004013 (PFAM); IPR029460 (PFAM); G3DSA:3.20.20.140 (GENE3D); IPR004805 (TIGRFAM); PTHR32294:SF0 (PANTHER); IPR004805 (PANTHER); IPR016195 (SUPERFAMILY)
F0vF3	2:PE1,SE1	209.378.con.0001	496123	G	A	5731.98	127	0.94	Nonsyn	agt	aAt	512G>A	Ser171Asn		fig|209.378.peg.485			DNA polymerase III alpha subunit (EC 2.7.7.7)	hypothetical protein	hypothetical protein	missense_variant	MODERATE	K02337	Genetic Information Processing	Replication and repair	03430 Mismatch repair [PATH:ko03430]	DPO3A1, dnaE; DNA polymerase III subunit alpha [EC:2.7.7.7]	2	F:3'-5' exonuclease activity; P:DNA replication	IPR003141 (SMART); IPR041931 (G3DSA:1.10.10.GENE3D); IPR011708 (PFAM); IPR040982 (PFAM); IPR004013 (PFAM); IPR029460 (PFAM); G3DSA:3.20.20.140 (GENE3D); IPR004805 (TIGRFAM); PTHR32294:SF0 (PANTHER); IPR004805 (PANTHER); IPR016195 (SUPERFAMILY)
F0vF2	2:PE1,SE1	209.378.con.0001	653767	G	A	4450.03	117	0.97	Synon	atc	atT	174C>T	Ile58Ile		fig|209.378.peg.606			hypothetical protein	hypothetical protein	hypothetical protein	synonymous_variant	LOW								IPR018958 (SMART); PF14567 (PFAM); IPR037883 (G3DSA:3.40.1580.GENE3D); SSF160631 (SUPERFAMILY)
F0vF3	2:PE1,SE1	209.378.con.0001	496123	G	A	5731.98	127	0.94	Nonsyn	agt	aAt	512G>A	Ser171Asn		fig|209.378.peg.485			DNA polymerase III alpha subunit (EC 2.7.7.7)	hypothetical protein	hypothetical protein	missense_variant	MODERATE	K02337	Genetic Information Processing	Replication and repair	03440 Homologous recombination [PATH:ko03440]	DPO3A1, dnaE; DNA polymerase III subunit alpha [EC:2.7.7.7]	2	F:3'-5' exonuclease activity; P:DNA replication	IPR003141 (SMART); IPR041931 (G3DSA:1.10.10.GENE3D); IPR011708 (PFAM); IPR040982 (PFAM); IPR004013 (PFAM); IPR029460 (PFAM); G3DSA:3.20.20.140 (GENE3D); IPR004805 (TIGRFAM); PTHR32294:SF0 (PANTHER); IPR004805 (PANTHER); IPR016195 (SUPERFAMILY)
F0vF4	2:PE1,SE1	209.378.con.0001	496123	G	A	7096.03	140	0.91	Nonsyn	agt	aAt	512G>A	Ser171Asn		fig|209.378.peg.485			DNA polymerase III alpha subunit (EC 2.7.7.7)	hypothetical protein	hypothetical protein	missense_variant	MODERATE	K02337	Genetic Information Processing	Replication and repair	03030 DNA replication [PATH:ko03030]	DPO3A1, dnaE; DNA polymerase III subunit alpha [EC:2.7.7.7]	2	F:3'-5' exonuclease activity; P:DNA replication	IPR003141 (SMART); IPR041931 (G3DSA:1.10.10.GENE3D); IPR011708 (PFAM); IPR040982 (PFAM); IPR004013 (PFAM); IPR029460 (PFAM); G3DSA:3.20.20.140 (GENE3D); IPR004805 (TIGRFAM); PTHR32294:SF0 (PANTHER); IPR004805 (PANTHER); IPR016195 (SUPERFAMILY)
F0vF4	2:PE1,SE1	209.378.con.0001	496123	G	A	7096.03	140	0.91	Nonsyn	agt	aAt	512G>A	Ser171Asn		fig|209.378.peg.485			DNA polymerase III alpha subunit (EC 2.7.7.7)	hypothetical protein	hypothetical protein	missense_variant	MODERATE	K02337	Genetic Information Processing	Replication and repair	03430 Mismatch repair [PATH:ko03430]	DPO3A1, dnaE; DNA polymerase III subunit alpha [EC:2.7.7.7]	2	F:3'-5' exonuclease activity; P:DNA replication	IPR003141 (SMART); IPR041931 (G3DSA:1.10.10.GENE3D); IPR011708 (PFAM); IPR040982 (PFAM); IPR004013 (PFAM); IPR029460 (PFAM); G3DSA:3.20.20.140 (GENE3D); IPR004805 (TIGRFAM); PTHR32294:SF0 (PANTHER); IPR004805 (PANTHER); IPR016195 (SUPERFAMILY)
F0vF4	2:PE1,SE1	209.378.con.0001	496123	G	A	7096.03	140	0.91	Nonsyn	agt	aAt	512G>A	Ser171Asn		fig|209.378.peg.485			DNA polymerase III alpha subunit (EC 2.7.7.7)	hypothetical protein	hypothetical protein	missense_variant	MODERATE	K02337	Genetic Information Processing	Replication and repair	03440 Homologous recombination [PATH:ko03440]	DPO3A1, dnaE; DNA polymerase III subunit alpha [EC:2.7.7.7]	2	F:3'-5' exonuclease activity; P:DNA replication	IPR003141 (SMART); IPR041931 (G3DSA:1.10.10.GENE3D); IPR011708 (PFAM); IPR040982 (PFAM); IPR004013 (PFAM); IPR029460 (PFAM); G3DSA:3.20.20.140 (GENE3D); IPR004805 (TIGRFAM); PTHR32294:SF0 (PANTHER); IPR004805 (PANTHER); IPR016195 (SUPERFAMILY)
F0vF2	2:PE1,SE1	209.378.con.0001	96266	C	T	6608.07	171	0.94	Synon	aac	aaT	789C>T	Asn263Asn		fig|209.378.peg.82			hypothetical protein	hypothetical protein	hypothetical protein	synonymous_variant	LOW	K23083							IPR011040 (PFAM); PTHR43752 (PANTHER); PTHR43752:SF2 (PANTHER); SIGNAL_PEPTIDE_H_REGION (PHOBIUS); SIGNAL_PEPTIDE_N_REGION (PHOBIUS); SIGNAL_PEPTIDE (PHOBIUS); NON_CYTOPLASMIC_DOMAIN (PHOBIUS); SIGNAL_PEPTIDE_C_REGION (PHOBIUS); IPR036278 (SUPERFAMILY); TMhelix (TMHMM)
F0vF4	2:PE1,SE1	209.378.con.0001	583172	C	T	7457.36	153.5	0.92	Nonsyn	gcg	Acg	1408G>A	Ala470Thr		fig|209.378.peg.548			DNA polymerase III subunits gamma and tau (EC 2.7.7.7)	Leucyl-tRNA synthetase (EC 6.1.1.4)	Diaminopimelate epimerase (EC 5.1.1.7)	missense_variant	MODERATE	K02343	Genetic Information Processing	Replication and repair	03030 DNA replication [PATH:ko03030]	DPO3G, dnaX; DNA polymerase III subunit gamma/tau [EC:2.7.7.7]	4	C:DNA polymerase III complex; F:ATP binding; F:DNA-directed DNA polymerase activity; P:DNA replication	IPR003593 (SMART); IPR012763 (TIGRFAM); G3DSA:1.10.8.60 (GENE3D); PF13177 (PFAM); G3DSA:3.40.50.300 (GENE3D); PTHR11669 (PANTHER); PTHR11669:SF0 (PANTHER); IPR027417 (SUPERFAMILY)
F0vF2	1:SE1	209.378.con.0001	964464	A	T	258.23	46	0.84	Synon	att	atA	774T>A	Ile258Ile		fig|209.378.peg.902			hypothetical protein	predicted membrane-associated	hypothetical protein	synonymous_variant	LOW								no IPS match
F0vF2	1:SE1	209.378.con.0001	964473	A	G	295.542	42	0.79	Synon	gat	gaC	765T>C	Asp255Asp		fig|209.378.peg.902			hypothetical protein	predicted membrane-associated	hypothetical protein	synonymous_variant	LOW								no IPS match
[truncated: 888 more rows]
